# Supplementary material for: An integrated analysis of Maglemose bone points reframes the Early Mesolithic of Southern Scandinavia
Source: Sci Rep. 2020 Oct 14;10:17244. doi: 10.1038/s41598-020-74258-8 (PMC7560828; doi:10.1038/s41598-020-74258-8)
Supplement: Supplementary file 1 — Supplementary Dataset 1. [file 41598_2020_74258_MOESM1_ESM.xlsx]

## Sheet: Bone points
An integrated analysis of Maglemose bone points reframes the Early Mesolithic of Southern Scandinavia
Theis Zetner Trolle Jensen, Arne Sjöström, Anders Fischer, Erika Rosengren, Liam Thomas Lanigan, Ole Bennike, Kristine Korzow Richter, Kurt Joseph Gron, Meaghan Mackie, Morten Fischer Mortensen, Lasse Sørensen, David Chivall, Katrine Højholt Iversen, Alberto John Taurozzi, Jesper Olsen, Hannes Schroeder Nicky Milner, Mikkel Sørensen, Matthew James Collins
Lab Nr	Site	Sample	Material	Species by MS	Age (14C yrs BP)	%C	Age cal. BP (95.4%)		δ13C (‰ VPDB)	δ15N	C:N	Reference	Note from Oxford
AAR-6868	Bodal	AFi I 050700	bone	-	9660±75	-	11212	10767	-	-	-	Fischer 2003
OxA-4864	Skottemarke, cultural layer	A20371	bone	-	9570±100	-	11195	10603	-	-	-	Fischer 1996
AAR-9407	Mørke Enge	Lyster 10	bone	-	9605±65	-	11175	10742	-	-	-	This study
AAR-9408	Mørke Enge	Lyster 7	bone	-	9595±65	-	11171	10736	-	-	-	This study
Ua-46486	Slabälta 2	Sla2	bone	Bovid	9546±76	-	11161	10660	-	-	-	Larsson et al. 2019
OxA-38665	Hassing	A16966	bone	Red deer (Cervus elaphus), Elk (Alces alces)	9557±63	43.0	11143	10695	-22.3	3.0	3.4	This study
OxA-38199	Lejre	A37811	bone	Red deer (Cervus elaphus), Elk (Alces alces)	9555±55	40.2	11125	10702	-21.5	1.5	3.3	This study
OxA-38343	Øresø Mølle	A52426	bone	Red deer	9481±47	43.0	11070	10584	-24.3	1.7	3.5	This study
AAR-11629	Sønderød	A44205	bone	-	9468±35	-	11061	10585	-	-	-	This study
LuS 10848	Rönneholms mosse (two dates)	FP1469	bone	Red deer (Cervus elaphus), Elk (Alces alces)	9375±45	-	10719	10444	-	-	-	Larsson et al. 2019
OaX-5528	Skottemarke, cultural layer	A20364	bone	-	9310±90	-	10717	10252	-	-	-	Fischer 1996
OxA-38091	Svennum	VHM14923	bone	Red deer (Cervus elaphus), Elk (Alces alces)	9365±45	42.3	10709	10438	-20.8	3.8	3.4	This study
OxA-38337	Neverkær	A39316	bone	Red deer (Cervus elaphus), Elk (Alces alces)	9391±37	44.1	10708	10518	-25.6	3.4	3.4	This study
OxA-38340	Køng mose	534	bone	Red deer (Cervus elaphus), Elk (Alces alces)	9360±44	46.5	10703	10436	-20.9	4.6	3.3	This study
OxA-38092	Svennum	VHM21070	bone	Bovid	9345±40	41.9	10685	10430	-21.7	5.4	3.2	This study
OxA-38341	Vildmosen	A4763	bone	Red deer (Cervus elaphus), Elk (Alces alces)	9272±45	44.5	10575	10288	-26.5	2.0	3.4	This study
OxA-38342	Skellingsted mose	A39565	bone	Bovid	9261±46	43.7	10567	10282	-25.1	3.6	3.5	This study
Ua-46878	Rönneholms mosse (two dates)	FP1469	bone	Red deer (Cervus elaphus), Elk (Alces alces)	9208±55	-	10512	10244	-22.9	3.1	3.0	Larsson et al. 2019, this study
OxA-38090	Emmersbæk	VHM13821	bone	Red deer (Cervus elaphus), Elk (Alces alces)	9120±45	42.1	10405	10205	-22.4	2.7	3.2	This study
Ua-464	Rönneholms mosse	FP985	bone	Red deer (Cervus elaphus), Elk (Alces alces)	9054±47	-	10366	10157	-	-	-	Larsson et al. 2019
OxA-38230	Lundby mose	487	bone	Bovid	8592±40	45.7	9658	9495	-23	6.3	3.4	This study
AAR-11949	Fugle Å, Store Åmose	N/A	bone	-	8360±55	-	9499	9147	-	-	-	This study
X-2807-18	Tømmerup mose	A45173	bone	Bovid	8335±50	46.2	9476	9143	-24.3	5.5	3.5	This study	The sample was given an OxA'X prefix due to a high CN atomic ratio (3.6) and a very low pretreatment yield (45 mg gave 2.38 mg collagen). Caution is advised.
OxA-38347	Knabstrup enge	A45770	bone	Bovid	8290±43	42.8	9428	9136	-23.4	5.2	3.4	This study
Ua-46480	Rönneholms mosse	FP982	bone	Red deer (Cervus elaphus)	8223±43	-	9395	9028	-	-	-	Larsson et al. 2019
LuS-11272	Rönneholms mosse	FP1488	bone	Red deer (Cervus elaphus)	8205±45	-	9295	9023	-	-	-	Larsson et al. 2019
LuS-11268	Rönneholms mosse	FP1466	bone	-	8195±50	-	9294	9015	-	-	-	Larsson et al. 2019
Ua-46479	Rönneholms mosse	FP923	bone	Red deer (Cervus elaphus), Elk (Alces alces)	8191±46	-	9280	9020	-	-	-	Larsson et al. 2019
LuS-11243	Rönneholms mosse	FP1589	bone	Red deer (Cervus elaphus)	8185±45	-	9272	9019	-	-	-	Larsson et al. 2019
AAR-11127	Ulkestrup Lyng	KAM-18325	bone	-	8095±65	-	9256	8774	-	-	-	This study
Ua-46482	Rönneholms mosse	FP1198	bone	Red deer (Cervus elaphus)	8145±48	-	9255	9000	-	-	-	Larsson et al. 2019
AAR-11630	Ulkestrup Øst IV	A47608	bone	-	8124±44	-	9243	8991	-	-	-	This study
OxA-38231	Lundby mose	490	bone	Bovid	8105±40	43.1	9243	8815	-24	5.5	3.2	This study
OxA-38346	Kongsted mose	A40894	bone	Red deer (Cervus elaphus), Elk (Alces alces)	8101±42	43.6	9243	8795	-22.4	4.4	3.5	This study
LuS-11269	Rönneholms mosse	FP1470	bone	Red deer (Cervus elaphus)	8065±45	-	9121	8775	-	-	-	Larsson et al. 2019
OxA-38345	Brokøb	A42422	bone	Red deer (Cervus elaphus), Elk (Alces alces)	8021±44	37.4	9020	8724	-21.5	4.0	3.4	This study
OxA-38344	Løjesmølle	A5126	bone	Red deer (Cervus elaphus), Elk (Alces alces)	7999±43	41.6	9009	8663	-23.6	3.0	3.4	This study
AAR-30762	Brokøb	A30762	bone	Red deer (Cervus elaphus), Elk (Alces alces)	7987±45	45.5	9005	8656	-22.6	3.6	3.3	This study
Ua-46485	Rönneholms mosse	FP1312	bone	Red deer (Cervus elaphus)	7966±73	-	9008	8610	-			Larsson et al. 2019
OxA-38315	Skamstrup	A44121	bone	Bovid	7975±39	44.8	8997	8655	-22.7	4.4	3.5	This study
AAR-6867.2	Brokøb B (two dates)	Brokøb B	bone	Red deer (Cervus elaphus), Elk (Alces alces)	7940±65	-	8993	8609	-	-	-	Fischer 2003
AAR-6867.1	Brokøb B (two dates)	Brokøb B	bone	Red deer (Cervus elaphus), Elk (Alces alces)	7890±65	-	8984	8562	-	-	-	Fischer 2003
LuS-11270	Rönneholms mosse	FP1483	bone	Bovid	7925±45	-	8980	8609	-	-	-	Larsson et al. 2019
Ua-46874	Rönneholms mosse	FP1204	bone	Bovid	7847±53	-	8973	8483	-23.4	6.0	3.0	Larsson et al. 2019, this study
Ua-46877	Slabälta	Sla1	bone	Red deer (Cervus elaphus), Elk (Alces alces)	7890±65	-	8969	8562	-23	5.4	3.0	Larsson et al. 2019, this study
LuS-11271	Rönneholms mosse	FP1487	bone	-	7835±45	-	8850	8479	-	-	-	Larsson et al. 2019
Ua-46876	Rönneholms mosse	FP1247	bone	Bovid	7820±50	-	8765	8455	-23.6	5.0	3.0	Larsson et al. 2019, this study
OxA-X-2807-20	Verup mose	A44111	bone	Bovid	7790±45	44.6	8647	8435	-23.6	7.2	3.4	This study
Ua-46875	Rönneholms mosse	FP1220	bone	Bovid	7748±49	-	8602	8421	-22.9	5.4	3.1	Larsson et al. 2019, this study
OxA-X-3004-15	Assertorp mose	A42424	bone	Bovid	7738±54	51.0	8600	8415	-26.2	3.8	3.9	This study	This sample was only 36 mg in size and produced 0.8 mg of AG collagen. The collagen was therefore small on the combustion system and the CN was consequently high due to the offset between the carbon concentration of the standards on the same list of samples for combustion. The CN was 3.9 but we do not think this reflects added carbon contamination. We have OxA-X'ed the result because of the very …
Ua-46478	Rönneholms mosse	FP762	bone	Red deer (Cervus elaphus)	7745±42	-	8594	8430	-	-	-	Larsson et al. 2019
Ua-46873	Rönneholms mosse	FP746	bone	Bovid	7720±54	-	8592	8413	-	-	-	Larsson et al. 2019
