# Supplementary material for: An integrated analysis of Maglemose bone points reframes the Early Mesolithic of Southern Scandinavia
Source: Sci Rep. 2020 Oct 14;10:17244. doi: 10.1038/s41598-020-74258-8 (PMC7560828; doi:10.1038/s41598-020-74258-8)
Supplement: Supplementary file 2 — Supplementary Dataset 2. [file 41598_2020_74258_MOESM2_ESM.xlsx]

## Sheet: Habitation
An integrated analysis of Maglemose bone points reframes the Early Mesolithic of Southern Scandinavia
Theis Zetner Trolle Jensen, Arne Sjöström, Anders Fischer, Erika Rosengren, Liam Thomas Lanigan, Ole Bennike, Kristine Korzow Richter, Kurt Joseph Gron, Meaghan Mackie, Morten Fischer Mortensen, Lasse Sørensen, David Chivall, Katrine Højholt Iversen, Alberto John Taurozzi, Jesper Olsen, Hannes Schroeder Nicky Milner, Mikkel Sørensen, Matthew James Collins
Lab Nr.	Site	Country	Region	Material	Species	Age (14C yrs BP)	std	d13c	d15n	Reference
Barmosen I
OaX-2248	Barmosen I, hearth	Denmark	Zealand	Charcoal	-	9370	90	-	-	Fischer, A. (1996). At the border of human habitat. The Late Palaeolithic and Early Mesolithic in Scandinavia. In: Larsson, L. (Ed). The Earliest Settlement of Scandinavia and its relationship with neighbouring areas. Stockholm: Almquist & Wiksell. p.157–176.
OaX-2251	Barmosen I, floor	Denmark	Zealand	Charcoal	-	9250	90	-	-	Fischer, A. (1996). At the border of human habitat. The Late Palaeolithic and Early Mesolithic in Scandinavia. In: Larsson, L. (Ed). The Earliest Settlement of Scandinavia and its relationship with neighbouring areas. Stockholm: Almquist & Wiksell. p.157–176.
OaX-2250	Barmosen I, hearth	Denmark	Zealand	Charcoal	-	9160 ​	90	-	-	Fischer, A. (1996). At the border of human habitat. The Late Palaeolithic and Early Mesolithic in Scandinavia. In: Larsson, L. (Ed). The Earliest Settlement of Scandinavia and its relationship with neighbouring areas. Stockholm: Almquist & Wiksell. p.157–176.
OaX-2252	Barmosen I, floor	Denmark	Zealand	Charcoal	-	9130	90	-	-	Fischer, A. (1996). At the border of human habitat. The Late Palaeolithic and Early Mesolithic in Scandinavia. In: Larsson, L. (Ed). The Earliest Settlement of Scandinavia and its relationship with neighbouring areas. Stockholm: Almquist & Wiksell. p.157–176.
OaX-2249	Barmosen I, hearth	Denmark	Zealand	Charcoal	-	8930 ​	90	-	-	Fischer, A. (1996). At the border of human habitat. The Late Palaeolithic and Early Mesolithic in Scandinavia. In: Larsson, L. (Ed). The Earliest Settlement of Scandinavia and its relationship with neighbouring areas. Stockholm: Almquist & Wiksell. p.157–176.
Klosterlund
K-1315	Klosterlund	Denmark	Jutland	-	-	8920	140	-	-	Tauber, H. (1973). Copenhagen radiocarbon dates X. Radiocarbon, 15 (1), p.86–112.
K-1316	Klosterlund	Denmark	Jutland	-	-	9140	150	-	-	Tauber, H. (1973). Copenhagen radiocarbon dates X. Radiocarbon, 15 (1), p.86–112.
K-1317	Klosterlund	Denmark	Jutland	-	-	9230	150	-	-	Tauber, H. (1973). Copenhagen radiocarbon dates X. Radiocarbon, 15 (1), p.86–112.
K-1452	Klosterlund	Denmark	Jutland	-	-	9200	140	-	-	Tauber, H. (1973). Copenhagen radiocarbon dates X. Radiocarbon, 15 (1), p.86–112.
Mullerup (Sarauw's island)
K-1609	Mullerup (Sarauw's island)	Denmark	Zealand	Charcoal	Corylus avel	8660	120	-	-	Tauber, H. (1973). Copenhagen radiocarbon dates X. Radiocarbon, 15 (1), p.86–112.
K-1610	Mullerup (Sarauw's island)	Denmark	Zealand	Bark	Betula sp.	8500	140	-	-	Tauber, H. (1973). Copenhagen radiocarbon dates X. Radiocarbon, 15 (1), p.86–112.
K-1612	Mullerup (Sarauw's island)	Denmark	Zealand	Hazel nut	Corylus avel	8330	110	-	-	Tauber, H. (1973). Copenhagen radiocarbon dates X. Radiocarbon, 15 (1), p.86–112.
AAR-8554	Mullerup (Sarauw's island)	Denmark	Zealand	human	Homo sapiens	8310	55	-18.5	9.7	Fischer, A. et al. (2007). Coast–inland mobility and diet in the Danish Mesolithic and Neolithic: evidence from stable isotope values of humans and dogs. Journal of archaeological science, 34 (12), p.2125–2150.
K-1611	Mullerup (Sarauw's island)	Denmark	Zealand	Bark	Betula sp.	8520	140	-	-	Tauber, H. (1973). Copenhagen radiocarbon dates X. Radiocarbon, 15 (1), p.86–112.
Mullerup (Neergaards holm)
AAR-10987	Mullerup (Neergaards holm)	Denmark	Zealand	Bone	Bos primigenius	8720	60	-	-	This study
AAR-10988	Mullerup (Neergaards holm)	Denmark	Zealand	Bone	Sus scrofa	8645	55	-	-	This study
AAR-10989	Mullerup (Neergaards holm)	Denmark	Zealand	Bone	Cervus elaphus	8470	55	-	-	This study
AAR-10990	Mullerup (Neergaards holm)	Denmark	Zealand	Bone	Capreolus capreolus	8550	60	-	-	This study
Holmegård V
AAR-4382	Holmegård V	Denmark	Zealand	Pelvis	Canis familiaris	8580	60	-17.8	8.8	Fischer, A. et al. (2007). Coast–inland mobility and diet in the Danish Mesolithic and Neolithic: evidence from stable isotope values of humans and dogs. Journal of archaeological science, 34 (12), p.2125–2150.
AAR-8561	Holmegård V C	Denmark	Zealand	Ulna dxt.	Homo sapiens	8500	65	-20.2	11.6	Fischer, A. et al. (2007). Coast–inland mobility and diet in the Danish Mesolithic and Neolithic: evidence from stable isotope values of humans and dogs. Journal of archaeological science, 34 (12), p.2125–2150.
AAR-8558	Holmegård V A	Denmark	Zealand	Humerus dxt.	Homo sapiens	8465	35	-18.6	11.8	Fischer, A. et al. (2007). Coast–inland mobility and diet in the Danish Mesolithic and Neolithic: evidence from stable isotope values of humans and dogs. Journal of archaeological science, 34 (12), p.2125–2150.
AAR-8560	Holmegård V B	Denmark	Zealand	Humerus dxt.	Homo sapiens	8315	45	-20	12.4	Fischer, A. et al. (2007). Coast–inland mobility and diet in the Danish Mesolithic and Neolithic: evidence from stable isotope values of humans and dogs. Journal of archaeological science, 34 (12), p.2125–2150.
Ulkestrup, hut 1
K-2175	Ulkestrup, hut 1	Denmark	Zealand	Charcoal	-	8370	130	-	-	Andersen, K., Jørgensen, S. and Richter, J. (1982). Maglemose hytterne ved Ulkestrup Lyng. København: Det kgl. nord. Oldskriftselskab.
K-2174	Ulkestrup, hut 1	Denmark	Zealand	Hazel nuts	Corylus avellana	8140	100	-	-	Andersen, K., Jørgensen, S. and Richter, J. (1982). Maglemose hytterne ved Ulkestrup Lyng. København: Det kgl. nord. Oldskriftselskab.
Ulkestrup, hut 2
K-2176	Ulkestrup, hut 2	Denmark	Zealand	Wood	Betula sp.	8180	100	-	-	Andersen, K., Jørgensen, S. and Richter, J. (1982). Maglemose hytterne ved Ulkestrup Lyng. København: Det kgl. nord. Oldskriftselskab.
K-1507	Ulkestrup, hut 2	Denmark	Zealand	Birch roll	Betula sp.	8170	120	-	-	Andersen, K., Jørgensen, S. and Richter, J. (1982). Maglemose hytterne ved Ulkestrup Lyng. København: Det kgl. nord. Oldskriftselskab.
K-1509	Ulkestrup, hut 2	Denmark	Zealand	Tinder fungus	Fomes fomentarius	8050	140	-	-	Andersen, K., Jørgensen, S. and Richter, J. (1982). Maglemose hytterne ved Ulkestrup Lyng. København: Det kgl. nord. Oldskriftselskab.
K-1508	Ulkestrup, hut 2	Denmark	Zealand	Wood	Pinus sp	8030	140	-	-	Andersen, K., Jørgensen, S. and Richter, J. (1982). Maglemose hytterne ved Ulkestrup Lyng. København: Det kgl. nord. Oldskriftselskab.
Balltorp
Ua-30237	Baltlorp PK 1310	Sweden	Bohuslän	Pine	Pinus silvestris	9180	51	-	-	Johansson, G. (2014) En kustboplats med bevarat organiskt material från äldsta mesolitikum till järnålder. Bohuslän, Morlanda socken, Huseby 2: 4 och 3: 13, RAÄ 89 och 485. Riksantikvarieämbetet. Mölndal.
Ua-30571	Baltlorp R1273/G1277	Sweden	Bohuslän	String	Salix sp	9065	106	-	-	Johansson, G. (2014) En kustboplats med bevarat organiskt material från äldsta mesolitikum till järnålder. Bohuslän, Morlanda socken, Huseby 2: 4 och 3: 13, RAÄ 89 och 485. Riksantikvarieämbetet. Mölndal.
Ua-30236	Baltlorp R1374/G1378	Sweden	Bohuslän	Willow	Salix sp	8949	47	-	-	Johansson, G. (2014) En kustboplats med bevarat organiskt material från äldsta mesolitikum till järnålder. Bohuslän, Morlanda socken, Huseby 2: 4 och 3: 13, RAÄ 89 och 485. Riksantikvarieämbetet. Mölndal.
Ua-30241	Balltorp R1369/G1374	Sweden	Bohuslän	Pine	Pinus silvestris	8911	51	-	-	Johansson, G. (2014) En kustboplats med bevarat organiskt material från äldsta mesolitikum till järnålder. Bohuslän, Morlanda socken, Huseby 2: 4 och 3: 13, RAÄ 89 och 485. Riksantikvarieämbetet. Mölndal.
Ua-30234	Balltorp R725/G729	Sweden	Bohuslän	Willow	Salix sp	8909	46	-	-	Johansson, G. (2014) En kustboplats med bevarat organiskt material från äldsta mesolitikum till järnålder. Bohuslän, Morlanda socken, Huseby 2: 4 och 3: 13, RAÄ 89 och 485. Riksantikvarieämbetet. Mölndal.
Ua-30235	Balltorp R1057/G1061	Sweden	Bohuslän	Oatgrass	Arrhenatherum	8901	65	-	-	Johansson, G. (2014) En kustboplats med bevarat organiskt material från äldsta mesolitikum till järnålder. Bohuslän, Morlanda socken, Huseby 2: 4 och 3: 13, RAÄ 89 och 485. Riksantikvarieämbetet. Mölndal.
Ua-30233	Balltorp R1111/G1107	Sweden	Bohuslän	Hazel	Corylus avellana	8897	46	-	-	Johansson, G. (2014) En kustboplats med bevarat organiskt material från äldsta mesolitikum till järnålder. Bohuslän, Morlanda socken, Huseby 2: 4 och 3: 13, RAÄ 89 och 485. Riksantikvarieämbetet. Mölndal.
Ua-30232	Balltorp R102/G106	Sweden	Bohuslän	Hazel	Corylus avellana	8888	60	-	-	Johansson, G. (2014) En kustboplats med bevarat organiskt material från äldsta mesolitikum till järnålder. Bohuslän, Morlanda socken, Huseby 2: 4 och 3: 13, RAÄ 89 och 485. Riksantikvarieämbetet. Mölndal.
Ua-30240	Balltorp R1326/G1330	Sweden	Bohuslän	Pine	Pinus silvestris	8808	48	-	-	Johansson, G. (2014) En kustboplats med bevarat organiskt material från äldsta mesolitikum till järnålder. Bohuslän, Morlanda socken, Huseby 2: 4 och 3: 13, RAÄ 89 och 485. Riksantikvarieämbetet. Mölndal.
Ua-30239	Balltorp R1199/G1203	Sweden	Bohuslän	Pine	Pinus silvestris	8879	52	-	-	Johansson, G. (2014) En kustboplats med bevarat organiskt material från äldsta mesolitikum till järnålder. Bohuslän, Morlanda socken, Huseby 2: 4 och 3: 13, RAÄ 89 och 485. Riksantikvarieämbetet. Mölndal.
Ua-30238	Balltorp R725/G729	Sweden	Bohuslän	Pine	Pinus silvestris	8836	48	-	-	Johansson, G. (2014) En kustboplats med bevarat organiskt material från äldsta mesolitikum till järnålder. Bohuslän, Morlanda socken, Huseby 2: 4 och 3: 13, RAÄ 89 och 485. Riksantikvarieämbetet. Mölndal.
Huseby Klev
Ua-6411	Huseby Klev	Sweden	Bohuslän	Bone	Homo sapiens	9105	100	-15.63	-	Ahlström, T. (2003) Mesolithic Human Skeletal Remains from Tågerup, Scania, Sweden. In: L. Larsson, H. Kindgren, K. Knutsson & D. Loeffler, eds., Mesolithic on the Move. Papers presented at the sixth International conference on Mesolithic in Europe, Stockholm, Oxford: Oxbow Books, pp. 478-484.
Ua-6410	Huseby Klev	Sweden	Bohuslän	Bone	Homo sapiens	9040	80	-15.25	-	Ahlström, T. (2003) Mesolithic Human Skeletal Remains from Tågerup, Scania, Sweden. In: L. Larsson, H. Kindgren, K. Knutsson & D. Loeffler, eds., Mesolithic on the Move. Papers presented at the sixth International conference on Mesolithic in Europe, Stockholm, Oxford: Oxbow Books, pp. 478-484.
Ua-6407	Huseby Klev	Sweden	Bohuslän	Bone	Homo sapiens	8965	75	-15.63	-	Ahlström, T. (2003) Mesolithic Human Skeletal Remains from Tågerup, Scania, Sweden. In: L. Larsson, H. Kindgren, K. Knutsson & D. Loeffler, eds., Mesolithic on the Move. Papers presented at the sixth International conference on Mesolithic in Europe, Stockholm, Oxford: Oxbow Books, pp. 478-484.
Ua-6409	Huseby Klev	Sweden	Bohuslän	Bone	Homo sapiens	8560	75	-13.63	-	Nordqvist, B. (2000). Coastal Adaptations in the Mesolithic. A study of coastal sites with organic remains from the Boreal and Atlantic periods in Western Sweden. Sweden: Department of Archaeology Göteborg University.
Ua-6413	Huseby Klev	Sweden	Bohuslän	Hazel	Corylus avel	8516	85	-	-	Nordqvist, B. (2005) En kustboplats med bevarat organiskt material från äldsta mesolitikum till järnålder. Bohuslän, Morlanda socken, Huseby 2: 4 och 3: 13, RAÄ 89 och 485. Riksantikvarieämbetet. Mölndal.
Ua-6408	Huseby Klev	Sweden	Bohuslän	Hazel	Corylus avel	8675	80	-	-	Nordqvist, B. (2005) En kustboplats med bevarat organiskt material från äldsta mesolitikum till järnålder. Bohuslän, Morlanda socken, Huseby 2: 4 och 3: 13, RAÄ 89 och 485. Riksantikvarieämbetet. Mölndal.
Ua-6414	Huseby Klev	Sweden	Bohuslän	Hazel	Corylus avel	8680	80	-	-	Nordqvist, B. (2005) En kustboplats med bevarat organiskt material från äldsta mesolitikum till järnålder. Bohuslän, Morlanda socken, Huseby 2: 4 och 3: 13, RAÄ 89 och 485. Riksantikvarieämbetet. Mölndal.
Ua-6045	Huseby Klev	Sweden	Bohuslän	Hazel	Corylus avel	8730	90	-	-	Nordqvist, B. (2005) En kustboplats med bevarat organiskt material från äldsta mesolitikum till järnålder. Bohuslän, Morlanda socken, Huseby 2: 4 och 3: 13, RAÄ 89 och 485. Riksantikvarieämbetet. Mölndal.
Ua-6412	Huseby Klev	Sweden	Bohuslän	Hazel	Corylus avel	8730	80	-	-	Nordqvist, B. (2005) En kustboplats med bevarat organiskt material från äldsta mesolitikum till järnålder. Bohuslän, Morlanda socken, Huseby 2: 4 och 3: 13, RAÄ 89 och 485. Riksantikvarieämbetet. Mölndal.
Ua-6044	Huseby Klev	Sweden	Bohuslän	Hazel	Corylus avel	8820	70	-	-	Nordqvist, B. (2005) En kustboplats med bevarat organiskt material från äldsta mesolitikum till järnålder. Bohuslän, Morlanda socken, Huseby 2: 4 och 3: 13, RAÄ 89 och 485. Riksantikvarieämbetet. Mölndal.
Ua-6364	Huseby Klev	Sweden	Bohuslän	Hazel	Corylus avel	8940	85	-	-	Nordqvist, B. (2005) En kustboplats med bevarat organiskt material från äldsta mesolitikum till järnålder. Bohuslän, Morlanda socken, Huseby 2: 4 och 3: 13, RAÄ 89 och 485. Riksantikvarieämbetet. Mölndal.
Ålyst
Ua-56203	Ålyst BMR2092x3178 K20	Denmark	Bornholm	Hazel	Corylus avellana	8941	37	-	-	This study
AAR-9876	Ålyst BMR2092	Denmark	Bornholm	Hazel	Corylus avellana	8925	65	-	-	This study
Ua-56204	Ålyst BMR2092x3179 K20	Denmark	Bornholm	Hazel	Corylus avellana	8921	37	-	-	This study
AAR-9881	Ålyst BMR2092	Denmark	Bornholm	Hazel	Corylus avellana	8870	65	-	-	This study
Poz-86611	Ålyst BMR2092x3227 K23	Denmark	Bornholm	Hazel	Corylus avellana	8860	50	-	-	This study
AAR-11448	Ålyst BMR2092	Denmark	Bornholm	Hazel	Corylus avellana	8850	60	-	-	This study
AAR-11447	Ålyst BMR2092	Denmark	Bornholm	Hazel	Corylus avellana	8835	55	-	-	This study
AAR-11119	Ålyst BMR2092	Denmark	Bornholm	Hazel	Corylus avellana	8800	55	-	-	This study
Ua-42459	Ålyst BMR2092x3215 U23 A315	Denmark	Bornholm	Hazel	Corylus avellana	8798	48	-	-	This study
Ua-56188	Ålyst BMR2092 A109	Denmark	Bornholm	Hazel	Corylus avellana	8796	32	-	-	This study
Burials SW
LuS-7268	Österöd	Sweden	Bohuslän	Bone	Homo sapiens	9025	65	-18	-	Ahlström, T. & Sjögren, K.G. (2009). Kvinnan fran Osteröd – ett tidigmesolitiskt skelett fran Bohuslän, In Situ, pp. 47-64.
Ua-10295	Hanaskede	Sweden	Västergötland	Bone	Homo sapiens	8835	90	-	-	Vretemark, M. (1996) Kraniet från Hanaskede – vår äldste skaraborgare. Västergötlands fornminnesförenings tidskrift 1995/1996, 212–214.
Ua-6629	Bredgården	Sweden	Västergötland	Bone	Homo sapiens	8645	95	-19.35	-	Jonsson, L & Gerdin, A-L. (1994) Bredgårdsmannen. Rapport över arkeologisk undersökning på Bredgården 1:1, Marbäcks socken, Västergötland
UBA-23145	Skibevall	Sweden	Bohuslän	Bone	Homo sapiens	8437	56	-16.29	15.5	Sjögren, K. G. and Ahlström, T. (2017). Early Mesolithic burials from Bohuslän, western Sweden. In: Grünberg, J. M. et al. (Eds). Mesolithic burials – Rites, symbols and social organisation of early postglacial communities. Tagungen des Landesmuseums für Vorgeschichte Halle. 13:1-2. Salzland Druck GmbH & Co. KG • Staßfurt. pp.125–143.
GrA-14295	Dammen	Sweden	Bohuslän	Bone	Homo sapiens	8340	40	-	-	Schaller Åhrberg, E. (2007) Fishing for storage: Mesolithic short term fishing for long term consumption. In: Milner, N., Craig, O., & Bailey, G. (Eds). Shell Middens in Atlantic Europe, Oxbow books, Oxford.
Ua-10667	Barum	Sweden	Scania	Bone	Homo sapiens	7895	75	-20,9	12,0	Sten et al 2000 Barumkvinnan. Nya forskningsrön. (The Barum Woman.) Fornvännen 95. Stockholm.
Burials DK
AAR-8613	Koelbjerg	Denmark	Funen	Bone	Homo sapiens	9285	85	-22.3	-	Fischer, A. et al. (2007). Coast–inland mobility and diet in the Danish Mesolithic and Neolithic: evidence from stable isotope values of humans and dogs. Journal of archaeological science, 34 (12), p.2125–2150.
K-5099	Køge Sønakke	Denmark	Zealand	Bone	Homo sapiens	8250	85	-16.8	12.4	Fischer, A. et al. (2007). Coast–inland mobility and diet in the Danish Mesolithic and Neolithic: evidence from stable isotope values of humans and dogs. Journal of archaeological science, 34 (12), p.2125–2150.
