# Supplementary material for: An integrated analysis of Maglemose bone points reframes the Early Mesolithic of Southern Scandinavia
Source: Sci Rep. 2020 Oct 14;10:17244. doi: 10.1038/s41598-020-74258-8 (PMC7560828; doi:10.1038/s41598-020-74258-8)
Supplement: Supplementary file 3 — Supplementary Dataset 3. [file 41598_2020_74258_MOESM3_ESM.xlsx]

## Sheet: Fauna
An integrated analysis of Maglemose bone points reframes the Early Mesolithic of Southern Scandinavia
Theis Zetner Trolle Jensen, Arne Sjöström, Anders Fischer, Erika Rosengren, Liam Thomas Lanigan, Ole Bennike, Kristine Korzow Richter, Kurt Joseph Gron, Meaghan Mackie, Morten Fischer Mortensen, Lasse Sørensen, David Chivall, Katrine Højholt Iversen, Alberto John Taurozzi, Jesper Olsen, Hannes Schroeder Nicky Milner, Mikkel Sørensen, Matthew James Collins
Site	Country	Region	Lab Nr.	Species	Age (14C yrs BP)	std	Method	Reference
Vonsmose, Haderslev Amt	Denmark	Jutland	K-6124	Alces alces	11770	190	Conv	Aaris-Sørensen, K. (2009). Diversity and dynamics of the mammalian fauna in Denmark throughout the last glacial-interglacial cycle, 115-0 kyr bp. Fossils and Strata, 57, p.1–59.
Tved, Mols	Denmark	Jutland	K-5747	Alces alces	9460	145	Conv	Aaris-Sørensen, K. (1995). Et elsdyr fra Mols-ZMK-sag 28/1990. Dyr I Natur Og Museum, 1, p.2–5.
Vejle Amt	Denmark	Jutland	K-6122	Alces alces	9300	145	Conv	ZMUC archives
Abelskov/Svendborg	Denmark	Funen	AAR-6266	Alces alces	8570	65	AMS	Heinemeier, J. (2002). AMS 14 C dateringer, Århus 2001. Arkæologiske Udgravninger I Danmark 2001, 263, p.21905–21901.
Kildeskoven, Gentofte	Denmark	Zealand	K-6123	Alces alces	11040	155	Conv	ZMUC archives
3 km east of Solrød	Denmark	Zealand	K-4320	Alces alces	10740	145	Conv	Petersen, P. V. and Johansen, L. (1991). Sølbjerg I—An Ahrensburgian Site on a Reindeer Migration Route through Eastern Denmark. Journal of Danish Archaeology, 10 (1), Routledge, p.20–37.
Bromme	Denmark	Zealand	AAR-4539	Alces alces	10720	90	AMS	Heinemeier, J. and Rud, N. (2000). AMS 14 C dateringer, Århus 1999 (Resumé in English). Arkæologiske Udgravninger I Danmark 1999. Det Arkæologiske Nævn, København, p.296–313.
Veddelev Havn, Kbh A	Denmark	Zealand	K-3493	Alces alces	10540	110	Conv	Aaris-Sørensen, K. (1998). Danmarks forhistoriske dyreverden. Gyldendal.
Lundby Mose	Denmark	Zealand	AAR-15630	Alces alces	10127	33	AMS	Jessen, C. A. et al. (2015). Early Maglemosian culture in the Preboreal landscape: Archaeology and vegetation from the earliest Mesolithic site in Denmark at Lundby Mose, Sjælland. Quaternary international: the journal of the International Union for Quaternary Research, 378, p.73–87.
Lundby Mose	Denmark	Zealand	AAR-5469	Alces alces	9950	75	AMS	Jessen, C. A. et al. (2015). Early Maglemosian culture in the Preboreal landscape: Archaeology and vegetation from the earliest Mesolithic site in Denmark at Lundby Mose, Sjælland. Quaternary international: the journal of the International Union for Quaternary Research, 378, p.73–87.
Lundby Mose	Denmark	Zealand	AAR-5470	Alces alces	9930	70	AMS	Jessen, C. A. et al. (2015). Early Maglemosian culture in the Preboreal landscape: Archaeology and vegetation from the earliest Mesolithic site in Denmark at Lundby Mose, Sjælland. Quaternary international: the journal of the International Union for Quaternary Research, 378, p.73–87.
Lundby Mose	Denmark	Zealand	AAR-5471	Alces alces	9860	70	AMS	Jessen, C. A. et al. (2015). Early Maglemosian culture in the Preboreal landscape: Archaeology and vegetation from the earliest Mesolithic site in Denmark at Lundby Mose, Sjælland. Quaternary international: the journal of the International Union for Quaternary Research, 378, p.73–87.
Sejrø	Denmark	Zealand (Sejrø)	LuS 10032	Alces alces	9635	60	AMS	Unpublished. Found by Jan Dixon on the beach at Sejrø. Radiocarbon date commisioned by the finder.
Lundby Mose	Denmark	Zealand	AAR-15635	Alces alces	9585	50	AMS	Jessen, C. A. et al. (2015). Early Maglemosian culture in the Preboreal landscape: Archaeology and vegetation from the earliest Mesolithic site in Denmark at Lundby Mose, Sjælland. Quaternary international: the journal of the International Union for Quaternary Research, 378, p.73–87.
Favrbo, NVSjæll	Denmark	Zealand	K-2070	Alces alces	9560	115	Conv	Sørensen, I. (1978). Datering af elsdyrknoglerne fra Skottemarke og Favrbo. Aarbøger For Nordisk Oldkyndighed og Historie, p.33–44.
Lundby Mose	Denmark	Zealand	AAR-15633	Alces alces	9557	50	AMS	Jessen, C. A. et al. (2015). Early Maglemosian culture in the Preboreal landscape: Archaeology and vegetation from the earliest Mesolithic site in Denmark at Lundby Mose, Sjælland. Quaternary international: the journal of the International Union for Quaternary Research, 378, p.73–87.
Favrbo, NVSjæll	Denmark	Zealand	K-2071	Alces alces	9420	220	Conv	Sørensen, I. (1978). Datering af elsdyrknoglerne fra Skottemarke og Favrbo. Aarbøger For Nordisk Oldkyndighed og Historie, p.33–44.
Skottemarke, Lolland	Denmark	Zealand	K-2075	Alces alces	9400	140	Conv	Sørensen, I. (1978). Datering af elsdyrknoglerne fra Skottemarke og Favrbo. Aarbøger For Nordisk Oldkyndighed og Historie, p.33–44.
Åmosen	Denmark	Zealand	AAR-11125	Alces alces	8030	70	AMS	Fischer, A. and Pedersen, L. (2009). Jagt og falskneri ved Åmosen. In: Pedersen, L. (Ed). Åmosen - et kulturhistorisk skatkammer. Historisk Samfund for Nordvestsjælland. p.69–75.
Åmosen	Denmark	Zealand	K-4997	Alces alces	7980	115	Conv	Tauber, H. (1989). Danske arkæologiske 14C-dateringer. Arkæologiske udgravninger i Danmark 1988. Arkæologiske udgravninger i Danmark, p.210–228.
Tåderup, Maribo A	Denmark	Zealand	K-2227	Alces alces	7810	120	Conv	Sørensen, I. (1978). Datering af elsdyrknoglerne fra Skottemarke og Favrbo. Aarbøger For Nordisk Oldkyndighed og Historie, p.33–44.
Dammegårds Mose, Bornholm	Denmark	Bornholm	K-4398	Alces alces	9920	135	Conv	ZMUC archives
Rutsker, Bornholm	Denmark	Bornholm	K-4401	Alces alces	9720	135	Conv	ZMUC archives
Bondegårdsmosen, Bornholm	Denmark	Bornholm	K-4399	Alces alces	9450	135	Conv	ZMUC archives
Anhøj Myr, Bornholm	Denmark	Bornholm	K-4400	Alces alces	9190	130	Conv	ZMUC archives
Sövestad	Sweden	Scania	Lu-1238	Alces alces	9160	100	Conv	Håkansson, S. (1980). University of Lund Radiocarbon Dates XIII. Radiocarbon, 22 (4), Cambridge University Press, p.1045–1063. [Accessed 26 July 2019].
Paradisbakkerne, Bornholm	Denmark	Bornholm	K-4404	Alces alces	9110	130	Conv	ZMUC archives
Ølene, Bornholm	Denmark	Bornholm	K-4403	Alces alces	9070	130	Conv	ZMUC archives
Sandegård, Bornholm	Denmark	Bornholm	K-4402	Alces alces	9020	130	Conv	Casati, C. and Sørensen, L. (2006). Bornholm i ældre stenalder--Status over kulturel udvikling og kontakter. Kuml, 55 (55), p.9–58.
Nävlinge	Sweden	Scania	Lu-1237	Alces alces	8920	100	Conv	Håkansson, S. (1980). University of Lund Radiocarbon Dates XIII. Radiocarbon, 22 (4), Cambridge University Press, p.1045–1063. [Accessed 26 July 2019].
Toppeladugards Mosse	Sweden	Scania	Lu-2761	Alces alces	8350	80	Conv	Håkansson, S. (1988). University of Lund Radiocarbon Dates XXI. Radiocarbon, 30 (2), Cambridge University Press, p.179–196. [Accessed 26 July 2019].
Agerod V	Sweden	Scania	Lu-1623	Alces alces	6860	70	Conv	Håkansson, S. (1980). University of Lund Radiocarbon Dates XIII. Radiocarbon, 22 (4), Cambridge University Press, p.1045–1063. [Accessed 26 July 2019].
Haväng C	Southern Sweden	Blekinge	LuS-1101	Alces alces	7975	35	AMS	Hansson, A. et al. (2018). A submerged Mesolithic lagoonal landscape in the Baltic Sea, south-eastern Sweden--Early Holocene environmental reconstruction and shore-level displacement based on a multiproxy approach. Quaternary international: the journal of the International Union for Quaternary Research, 463, Elsevier, p.110–123.
Lundby Mose	Denmark	Zealand	AAR-15636	Cervus elaphus	9557	50	AMS	Jessen, C. A. et al. (2015). Early Maglemosian culture in the Preboreal landscape: Archaeology and vegetation from the earliest Mesolithic site in Denmark at Lundby Mose, Sjælland. Quaternary international: the journal of the International Union for Quaternary Research, 378, p.73–87.
Åmosen1	Denmark	Zealand	K-4999	Cervus elaphus	8050	115	Conv	Tauber, H. (1989). Danske arkæologiske 14C-dateringer. Arkæologiske udgravninger i Danmark 1988. Arkæologiske udgravninger i Danmark, p.210–228.
Åmosen2	Denmark	Zealand	K-4998	Cervus elaphus	8000	115	Conv	Tauber, H. (1989). Danske arkæologiske 14C-dateringer. Arkæologiske udgravninger i Danmark 1988. Arkæologiske udgravninger i Danmark, p.210–228.
Roskilde	Denmark	Zealand	K-5937	Cervus elaphus	7400	55	Conv	ZMUC archives
Åmosen3	Denmark	Zealand	AAR-3763	Cervus elaphus	7265	60	AMS	Heinemeier, J. and Rud, N. (1998). Danske arkæologiske AMS 14C-dateringer. Arkæologiske udgravninger i Danmark 1997, p.282–292.
Åmosen4	Denmark	Zealand	AAR-3761	Cervus elaphus	7255	55	AMS	Heinemeier, J. and Rud, N. (1998). Danske arkæologiske AMS 14C-dateringer. Arkæologiske udgravninger i Danmark 1997, p.282–292.
Åmosen5	Denmark	Zealand	AAR-3762	Cervus elaphus	7235	60	AMS	Heinemeier, J. and Rud, N. (1998). Danske arkæologiske AMS 14C-dateringer. Arkæologiske udgravninger i Danmark 1997, p.282–292.
Åmosen6	Denmark	Zealand	AAR-3760	Cervus elaphus	7200	55	AMS	Heinemeier, J. and Rud, N. (1998). Danske arkæologiske AMS 14C-dateringer. Arkæologiske udgravninger i Danmark 1997, p.282–292.
Ølene	Denmark	Bornholm	K-4879	Cervus elaphus	9270	130	Conv	Sørensen, L. and Casati, C. (2015). Hunter-gatherers Living in a Flooded World: The Change of Climate, Landscapes and Settlement Patterns during the Late Palaeolithic and Mesolithic on Bornholm, Denmark. In: Kerner, S., Dann, J. R. and Bangsgaard, P. (Eds). Climate and Ancient Societies. Museum Tusculanum. p.41–69.
Norje Sunnansund	Southern Sweden	Blekinge	UBA-21057	Cervus elaphus	8281	46	AMS	Boethius, A. (2016). Something rotten in Scandinavia: The world’s earliest evidence of fermentation. Journal of archaeological science, 66, p.169–180.
Haväng B	Southern Sweden	Blekinge	Ua-48208	Cervus elaphus	8892	62	AMS	Hansson, A. et al. (2018). A submerged Mesolithic lagoonal landscape in the Baltic Sea, south-eastern Sweden--Early Holocene environmental reconstruction and shore-level displacement based on a multiproxy approach. Quaternary international: the journal of the International Union for Quaternary Research, 463, Elsevier, p.110–123.
Haväng D	Southern Sweden	Blekinge	Ua-48207	Cervus elaphus	7939	35	AMS	Hansson, A. et al. (2018). A submerged Mesolithic lagoonal landscape in the Baltic Sea, south-eastern Sweden--Early Holocene environmental reconstruction and shore-level displacement based on a multiproxy approach. Quaternary international: the journal of the International Union for Quaternary Research, 463, Elsevier, p.110–123.
Jarmsted Mose, Brovst	Denmark	Jutland	AAR-4544	Bison bonasus	10000	80	AMS	Aaris-Sørensen, K. (2009). Diversity and dynamics of the mammalian fauna in Denmark throughout the last glacial-interglacial cycle, 115-0 kyr bp. Fossils and Strata, 57, p.1–59.
Balskov	Denmark	Jutland	ETH-70756	Bison bonasus	9942	39	AMS	Hofman-Kamińska, E. et al. (2019). Adapt or die-Response of large herbivores to environmental changes in Europe during the Holocene. Global change biology. [Online]. Available at: doi:10.1111/gcb.14733.
Terp Mose	Denmark	Jutland	Ua-21579	Bos primigenius	9845	65	AMS	Gravlund, P. et al. (2012). Ancient DNA extracted from Danish aurochs (Bos primigenius): genetic diversity and preservation. Annals of anatomy = Anatomischer Anzeiger: official organ of the Anatomische Gesellschaft, 194 (1), p.103–111.
Barritskov	Denmark	Jutland	Ua-21571	Bos primigenius	9410	60	AMS	Gravlund, P. et al. (2012). Ancient DNA extracted from Danish aurochs (Bos primigenius): genetic diversity and preservation. Annals of anatomy = Anatomischer Anzeiger: official organ of the Anatomische Gesellschaft, 194 (1), p.103–111.
Knabberup	Denmark	Jutland	AAR-8502	Bos primigenius	8985	40	AMS	Gravlund, P. et al. (2012). Ancient DNA extracted from Danish aurochs (Bos primigenius): genetic diversity and preservation. Annals of anatomy = Anatomischer Anzeiger: official organ of the Anatomische Gesellschaft, 194 (1), p.103–111.
Kæret	Denmark	Jutland	AAR-14467	Bos primigenius	9672	67	AMS	Gotfredsen, A. B. and Møbjerg, T. (2012). Urokser og bævere fra Midtjylland: nye dateringer af gamle fund. Museum Midtjylland, Midtjyske Fortællinger., curis.ku.dk, p.59–70.
Millinge, Svendborg Amt	Denmark	Funen	K-3785	Bos primigenius	9920	80		Heinemeier, J. and Rud, N. (1998). Danske arkæologiske AMS 14C-dateringer. Arkæologiske udgravninger i Danmark 1997, p.282–292.
Landet, Tåsinge	Denmark	Funen	K-4789	Bos primigenius	9890	95	Conv	ZMUC archives
Tangelsberg, Fyn	Denmark	Funen	Ua-21578	Bos primigenius	9810	60	AMS	Gravlund, P. et al. (2012). Ancient DNA extracted from Danish aurochs (Bos primigenius): genetic diversity and preservation. Annals of anatomy = Anatomischer Anzeiger: official organ of the Anatomische Gesellschaft, 194 (1), p.103–111.
Akkerup, Fyn	Denmark	Funen	K-6005	Bison bonasus	9540	85	Conv	Aaris-Sørensen, K. (2009). Diversity and dynamics of the mammalian fauna in Denmark throughout the last glacial-interglacial cycle, 115-0 kyr bp. Fossils and Strata, 57, p.1–59.
Svendborg Amt	Denmark	Funen	K-5674	Bos primigenius	9490	105	Conv	Rasmussen, K. L. (1992). Danske arkæologiske 14C-dateringer, København 1991. Arkæologiske udgravninger i Danmark 1991, p.233–251.
Frøbjerg Bakker, Fyn	Denmark	Funen	AAR-8494	Bos primigenius	9125	45	AMS	Gravlund, P. et al. (2012). Ancient DNA extracted from Danish aurochs (Bos primigenius): genetic diversity and preservation. Annals of anatomy = Anatomischer Anzeiger: official organ of the Anatomische Gesellschaft, 194 (1), p.103–111.
Svendborg Amt	Denmark	Funen	K-5615	Bos primigenius	8810	95	Conv	Rasmussen, K. L. (1992). Danske arkæologiske 14C-dateringer, København 1991. Arkæologiske udgravninger i Danmark 1991, p.233–251.
Bellinge, Fyn	Denmark	Funen	Ua-21572	Bos primigenius	8460	55	AMS	Gravlund, P. et al. (2012). Ancient DNA extracted from Danish aurochs (Bos primigenius): genetic diversity and preservation. Annals of anatomy = Anatomischer Anzeiger: official organ of the Anatomische Gesellschaft, 194 (1), p.103–111.
Store Tåstrup	Denmark	Zealand	NA	Bos primigenius	9970	90	AMS	Noe-Nygaard, N., Price, T. and Hede, S. (2005). Diet of aurochs and early cattle in southern Scandinavia: evidence from N and C stable isotopes. Journal of archaeological science, 32 (6), p.855–871.
Gundsømagle Nordmark	Denmark	Zealand	AAR-8495	Bos primigenius	9925	50	AMS	Hofman-Kamińska, E. et al. (2019). Adapt or die-Response of large herbivores to environmental changes in Europe during the Holocene. Global change biology. [Online]. Available at: doi:10.1111/gcb.14733.
Knabstrupgård	Denmark	Zealand	AAR-8492	Bos primigenius	9920	45	AMS	Gravlund, P. et al. (2012). Ancient DNA extracted from Danish aurochs (Bos primigenius): genetic diversity and preservation. Annals of anatomy = Anatomischer Anzeiger: official organ of the Anatomische Gesellschaft, 194 (1), p.103–111.
Handermelle, Lolland	Denmark	Lolland	AAR-8498	Bos primigenius	9840	45	AMS	Gravlund, P. et al. (2012). Ancient DNA extracted from Danish aurochs (Bos primigenius): genetic diversity and preservation. Annals of anatomy = Anatomischer Anzeiger: official organ of the Anatomische Gesellschaft, 194 (1), p.103–111.
Grænge Mose	Denmark	Lolland	Ua-21577	Bos primigenius	9830	60	AMS	Gravlund, P. et al. (2012). Ancient DNA extracted from Danish aurochs (Bos primigenius): genetic diversity and preservation. Annals of anatomy = Anatomischer Anzeiger: official organ of the Anatomische Gesellschaft, 194 (1), p.103–111.
Stokholthusene	Denmark	Zealand	NA	Bos primigenius	9655	110	AMS	Noe-Nygaard, N., Price, T. and Hede, S. (2005). Diet of aurochs and early cattle in southern Scandinavia: evidence from N and C stable isotopes. Journal of archaeological science, 32 (6), p.855–871.
Lundby Mose	Denmark	Zealand	AAR-15631	Bos primigenius	9585	30	AMS	Jessen, C. A. et al. (2015). Early Maglemosian culture in the Preboreal landscape: Archaeology and vegetation from the earliest Mesolithic site in Denmark at Lundby Mose, Sjælland. Quaternary international: the journal of the International Union for Quaternary Research, 378, p.73–87.
Store Damme	Denmark	Møn	NA	Bos primigenius	9520	85	AMS	Noe-Nygaard, N., Price, T. and Hede, S. (2005). Diet of aurochs and early cattle in southern Scandinavia: evidence from N and C stable isotopes. Journal of archaeological science, 32 (6), p.855–871.
Vig	Denmark	Zealand	NA	Bos primigenius	9510	115	AMS	Noe-Nygaard, N., Price, T. and Hede, S. (2005). Diet of aurochs and early cattle in southern Scandinavia: evidence from N and C stable isotopes. Journal of archaeological science, 32 (6), p.855–871.
Vestermose, Sjælland	Denmark	Zealand	Ua-23539	Bos primigenius	9425	70	AMS	Gravlund, P. et al. (2012). Ancient DNA extracted from Danish aurochs (Bos primigenius): genetic diversity and preservation. Annals of anatomy = Anatomischer Anzeiger: official organ of the Anatomische Gesellschaft, 194 (1), p.103–111.
Alsønderup, Sjælland	Denmark	Zealand	AAR-8501	Bos primigenius	9375	55	AMS	Gravlund, P. et al. (2012). Ancient DNA extracted from Danish aurochs (Bos primigenius): genetic diversity and preservation. Annals of anatomy = Anatomischer Anzeiger: official organ of the Anatomische Gesellschaft, 194 (1), p.103–111.
Gøderupgård	Denmark	Zealand	AAR-8496	Bos primigenius	9325	60	AMS	Gravlund, P. et al. (2012). Ancient DNA extracted from Danish aurochs (Bos primigenius): genetic diversity and preservation. Annals of anatomy = Anatomischer Anzeiger: official organ of the Anatomische Gesellschaft, 194 (1), p.103–111.
Prejlerup	Denmark	Zealand	K-5489	Bos primigenius	8720	90	Conv	ZMUC archives
Bisserup, Sjælland	Denmark	Zealand	AAR-8500	Bos primigenius	8715	35	AMS	Gravlund, P. et al. (2012). Ancient DNA extracted from Danish aurochs (Bos primigenius): genetic diversity and preservation. Annals of anatomy = Anatomischer Anzeiger: official organ of the Anatomische Gesellschaft, 194 (1), p.103–111.
Maglemose	Denmark	Zealand	AAR-5007	Bos primigenius	8625	60	AMS	Heinemeier, J. and Rud, N. (1999). Danske arkæologiske AMS 14C-dateringer, Århus 1997. Arkæologiske udgravninger i Danmark 1998, p.327–345.
Brændholt, Sjælland	Denmark	Zealand	Ua-21573	Bos primigenius	8580	55	AMS	Gravlund, P. et al. (2012). Ancient DNA extracted from Danish aurochs (Bos primigenius): genetic diversity and preservation. Annals of anatomy = Anatomischer Anzeiger: official organ of the Anatomische Gesellschaft, 194 (1), p.103–111.
Prejlerup	Denmark	Zealand	K-4130	Bos primigenius	8410	90	Conv	Gravlund et al. 2012
Rønnebæksholm	Denmark	Zealand	NA	Bos primigenius	8350	80	AMS	Noe-Nygaard, N., Price, T. and Hede, S. (2005). Diet of aurochs and early cattle in southern Scandinavia: evidence from N and C stable isotopes. Journal of archaeological science, 32 (6), p.855–871.
Kongsted	Denmark	Zealand	AAR-8493	Bos primigenius	8340	35	AMS	Gravlund, P. et al. (2012). Ancient DNA extracted from Danish aurochs (Bos primigenius): genetic diversity and preservation. Annals of anatomy = Anatomischer Anzeiger: official organ of the Anatomische Gesellschaft, 194 (1), p.103–111.
Sonnerupgård	Denmark	Zealand	AAR-8497	Bos primigenius	8330	45	AMS	Gravlund, P. et al. (2012). Ancient DNA extracted from Danish aurochs (Bos primigenius): genetic diversity and preservation. Annals of anatomy = Anatomischer Anzeiger: official organ of the Anatomische Gesellschaft, 194 (1), p.103–111.
Sværdborg	Denmark	Zealand	LuS-9084	Bos primigenius	8075	60	AMS	David, É. and Sørensen, M. (2016). First insights into the identification of bone and antler tools used in the indirect percussion and pressure techniques during the early postglacial. Quaternary international: the journal of the International Union for Quaternary Research, 423, p.123–142.
Assartorp No. 3	Sweden	Southern Sweden	Lu-3236	Bos primigenius	10120	120	Conv	Ekström, J. (1995). The Late Quaternary history of the urus (Bos primigenius Bojanus 1827) in Sweden, Lundqua thesis. Lund Univ., Dep. of Quaternary Geology.
Almåsa No. 85	Sweden	Southern Sweden	Ua-1964	Bos cf. primigenius	9560	120	AMS	Ekström, J. (1995). The Late Quaternary history of the urus (Bos primigenius Bojanus 1827) in Sweden, Lundqua thesis. Lund Univ., Dep. of Quaternary Geology.
Arrie No. 2	Sweden	Southern Sweden	Ua-2508	Bos primigenius	9510	100	AMS	Ekström, J. (1995). The Late Quaternary history of the urus (Bos primigenius Bojanus 1827) in Sweden, Lundqua thesis. Lund Univ., Dep. of Quaternary Geology.
Bjärsjöholm No. 130	Sweden	Southern Sweden	Ua-2280	Bison bonasus	9470	130	AMS	Ekström, J. (1995). The Late Quaternary history of the urus (Bos primigenius Bojanus 1827) in Sweden, Lundqua thesis. Lund Univ., Dep. of Quaternary Geology.
Ejlertslund No. 99	Sweden	Southern Sweden	Lu-3323	Bos/Bison	9440	100	Conv	Ekström, J. (1995). The Late Quaternary history of the urus (Bos primigenius Bojanus 1827) in Sweden, Lundqua thesis. Lund Univ., Dep. of Quaternary Geology.
Skane No. 135	Sweden	Southern Sweden	Ua-2159	Bison bonasus	9370	90	AMS	Ekström, J. (1995). The Late Quaternary history of the urus (Bos primigenius Bojanus 1827) in Sweden, Lundqua thesis. Lund Univ., Dep. of Quaternary Geology.
Sjörup No. 132	Sweden	Southern Sweden	Ua-2276	Bison bonasus	9360	120	AMS	Ekström, J. (1995). The Late Quaternary history of the urus (Bos primigenius Bojanus 1827) in Sweden, Lundqua thesis. Lund Univ., Dep. of Quaternary Geology.
Karupsgården No. I 9	Sweden	Southern Sweden	Ua-1962	Bos primigenius	9150	100	AMS	Ekström, J. (1995). The Late Quaternary history of the urus (Bos primigenius Bojanus 1827) in Sweden, Lundqua thesis. Lund Univ., Dep. of Quaternary Geology.
Glimminge No. 131	Sweden	Southern Sweden	Ua-1958	Bison bonasus	9110	120	AMS	Ekström, J. (1995). The Late Quaternary history of the urus (Bos primigenius Bojanus 1827) in Sweden, Lundqua thesis. Lund Univ., Dep. of Quaternary Geology.
Önnarp No. 44	Sweden	Southern Sweden	Ua-1746	Bos primigenius	9100	140	AMS	Ekström, J. (1995). The Late Quaternary history of the urus (Bos primigenius Bojanus 1827) in Sweden, Lundqua thesis. Lund Univ., Dep. of Quaternary Geology.
Stora Slågarp No.133	Sweden	Southern Sweden	Ua-2277	Bison bonasus	9100	110	AMS	Ekström, J. (1995). The Late Quaternary history of the urus (Bos primigenius Bojanus 1827) in Sweden, Lundqua thesis. Lund Univ., Dep. of Quaternary Geology.
Tegelberga No. 35	Sweden	Southern Sweden	Lu-3232	Bos primigenius	8950	110	Conv	Ekström, J. (1995). The Late Quaternary history of the urus (Bos primigenius Bojanus 1827) in Sweden, Lundqua thesis. Lund Univ., Dep. of Quaternary Geology.
Gullåkra No. 15	Sweden	Southern Sweden	Ua-1748	Bos primigenius	8870	120	AMS	Ekström, J. (1995). The Late Quaternary history of the urus (Bos primigenius Bojanus 1827) in Sweden, Lundqua thesis. Lund Univ., Dep. of Quaternary Geology.
Skåne No. 77	Sweden	Southern Sweden	Ua-2281	Bos primigenius	8780	80	AMS	Ekström, J. (1995). The Late Quaternary history of the urus (Bos primigenius Bojanus 1827) in Sweden, Lundqua thesis. Lund Univ., Dep. of Quaternary Geology.
Steglarps Mosse No. 28F	Sweden	Southern Sweden	St-5890	Bos primigenius	8755	100	Conv	Ekström, J. (1995). The Late Quaternary history of the urus (Bos primigenius Bojanus 1827) in Sweden, Lundqua thesis. Lund Univ., Dep. of Quaternary Geology.
Gullåkra No. 16	Sweden	Southern Sweden	Lu-2974	Bos primigenius	8720	80	Conv	Ekström, J. (1995). The Late Quaternary history of the urus (Bos primigenius Bojanus 1827) in Sweden, Lundqua thesis. Lund Univ., Dep. of Quaternary Geology.
Skåne No. 134	Sweden	Southern Sweden	Ua-2279	Bison bonasus	8700	130	AMS	Ekström, J. (1995). The Late Quaternary history of the urus (Bos primigenius Bojanus 1827) in Sweden, Lundqua thesis. Lund Univ., Dep. of Quaternary Geology.
Skåne No. 72	Sweden	Southern Sweden	Lu-2973	Bos primigenius	8660	80	Conv	Ekström, J. (1995). The Late Quaternary history of the urus (Bos primigenius Bojanus 1827) in Sweden, Lundqua thesis. Lund Univ., Dep. of Quaternary Geology.
Djurslöv No. 5	Sweden	Southern Sweden	Ua-1960	Bos primigenius	8660	120	AMS	Ekström, J. (1995). The Late Quaternary history of the urus (Bos primigenius Bojanus 1827) in Sweden, Lundqua thesis. Lund Univ., Dep. of Quaternary Geology.
Esperöd No. 9	Sweden	Southern Sweden	Ua-2154	Bos primigenius	8660	130	AMS	Ekström, J. (1995). The Late Quaternary history of the urus (Bos primigenius Bojanus 1827) in Sweden, Lundqua thesis. Lund Univ., Dep. of Quaternary Geology.
Skåne No. 91	Sweden	Southern Sweden	Lu-3159	Bos cf. primigenius	8660	80	Conv	Ekström, J. (1995). The Late Quaternary history of the urus (Bos primigenius Bojanus 1827) in Sweden, Lundqua thesis. Lund Univ., Dep. of Quaternary Geology.
Skåne No. 58	Sweden	Southern Sweden	Lu-3234	Bos primigenius	8630	110	Conv	Ekström, J. (1995). The Late Quaternary history of the urus (Bos primigenius Bojanus 1827) in Sweden, Lundqua thesis. Lund Univ., Dep. of Quaternary Geology.
Barsebäck No. 86	Sweden	Southern Sweden	Ua-1749	Bos cf. primigenius	8530	130	AMS	Ekström, J. (1995). The Late Quaternary history of the urus (Bos primigenius Bojanus 1827) in Sweden, Lundqua thesis. Lund Univ., Dep. of Quaternary Geology.
Skåne No. 6S	Sweden	Southern Sweden	Ua-1961	Bos primigenius	8490	90	AMS	Ekström, J. (1995). The Late Quaternary history of the urus (Bos primigenius Bojanus 1827) in Sweden, Lundqua thesis. Lund Univ., Dep. of Quaternary Geology.
Slimminge No. 29	Sweden	Southern Sweden	Lu-3233	Bos primigenius	8430	100	Conv	Ekström, J. (1995). The Late Quaternary history of the urus (Bos primigenius Bojanus 1827) in Sweden, Lundqua thesis. Lund Univ., Dep. of Quaternary Geology.
Frörums Mosse No. 11	Sweden	Southern Sweden	Lu-3158	Bos primigenius	8420	80	Conv	Ekström, J. (1995). The Late Quaternary history of the urus (Bos primigenius Bojanus 1827) in Sweden, Lundqua thesis. Lund Univ., Dep. of Quaternary Geology.
Nevishög No. 20L	Sweden	Southern Sweden	Lu-425	Bos primigenius	8380	90	Conv	Ekström, J. (1995). The Late Quaternary history of the urus (Bos primigenius Bojanus 1827) in Sweden, Lundqua thesis. Lund Univ., Dep. of Quaternary Geology.
Stora Slågarp No. 31	Sweden	Southern Sweden	Ua-1963	Bos primigenius	8330	80	AMS	Ekström, J. (1995). The Late Quaternary history of the urus (Bos primigenius Bojanus 1827) in Sweden, Lundqua thesis. Lund Univ., Dep. of Quaternary Geology.
Skåne No. 101	Sweden	Southern Sweden	Lu-2975	Bos/Bison	8330	100	Conv	Ekström, J. (1995). The Late Quaternary history of the urus (Bos primigenius Bojanus 1827) in Sweden, Lundqua thesis. Lund Univ., Dep. of Quaternary Geology.
Södervidinge No. 34	Sweden	Southern Sweden	Ua-1745	Bos primigenius	8280	250	AMS	Ekström, J. (1995). The Late Quaternary history of the urus (Bos primigenius Bojanus 1827) in Sweden, Lundqua thesis. Lund Univ., Dep. of Quaternary Geology.
Skåne No. 55	Sweden	Southern Sweden	Lu-3160	Bos primigenius	8260	80	Conv	Ekström, J. (1995). The Late Quaternary history of the urus (Bos primigenius Bojanus 1827) in Sweden, Lundqua thesis. Lund Univ., Dep. of Quaternary Geology.
Skåne No. 65	Sweden	Southern Sweden	Lu-2972	Bos primigenius	8240	80	Conv	Ekström, J. (1995). The Late Quaternary history of the urus (Bos primigenius Bojanus 1827) in Sweden, Lundqua thesis. Lund Univ., Dep. of Quaternary Geology.
Esperöd No. 7	Sweden	Southern Sweden	Ua-1957	Bos primigenius	8200	110	AMS	Ekström, J. (1995). The Late Quaternary history of the urus (Bos primigenius Bojanus 1827) in Sweden, Lundqua thesis. Lund Univ., Dep. of Quaternary Geology.
Torreberga No. 38	Sweden	Southern Sweden	Lu-3157	Bos primigenius	8140	80	Conv	Ekström, J. (1995). The Late Quaternary history of the urus (Bos primigenius Bojanus 1827) in Sweden, Lundqua thesis. Lund Univ., Dep. of Quaternary Geology.
parish of Smedstorp, Pinneboda mosse	Sweden	Southern Sweden	Lu-2970	Bos primigenius	7970	80	Conv	Ekström, J. (1995). The Late Quaternary history of the urus (Bos primigenius Bojanus 1827) in Sweden, Lundqua thesis. Lund Univ., Dep. of Quaternary Geology.
Pinneboda No. 22	Sweden	Southern Sweden	Lu-3235	Bos primigenius	7950	100	Conv	Ekström, J. (1995). The Late Quaternary history of the urus (Bos primigenius Bojanus 1827) in Sweden, Lundqua thesis. Lund Univ., Dep. of Quaternary Geology.
Östra Grevie No 46	Sweden	Southern Sweden	St-12805	Bos primigenius	7850	90	Conv	Ekström, J. (1995). The Late Quaternary history of the urus (Bos primigenius Bojanus 1827) in Sweden, Lundqua thesis. Lund Univ., Dep. of Quaternary Geology.
Östra Värlinge No. 47	Sweden	Southern Sweden	Ua-1747	Bos primigenius	7800	160	AMS	Ekström, J. (1995). The Late Quaternary history of the urus (Bos primigenius Bojanus 1827) in Sweden, Lundqua thesis. Lund Univ., Dep. of Quaternary Geology.
