# Supplementary material for: An integrated analysis of Maglemose bone points reframes the Early Mesolithic of Southern Scandinavia
Source: Sci Rep. 2020 Oct 14;10:17244. doi: 10.1038/s41598-020-74258-8 (PMC7560828; doi:10.1038/s41598-020-74258-8)
Supplement: Supplementary file 4 — Supplementary Dataset 4. [file 41598_2020_74258_MOESM4_ESM.xlsx]

## Sheet: New main
An integrated analysis of Maglemose bone points reframes the Early Mesolithic of Southern Scandinavia
Theis Zetner Trolle Jensen, Arne Sjöström, Anders Fischer, Erika Rosengren, Liam Thomas Lanigan, Ole Bennike, Kristine Korzow Richter, Kurt Joseph Gron, Meaghan Mackie, Morten Fischer Mortensen, Lasse Sørensen, David Chivall, Katrine Højholt Iversen, Alberto John Taurozzi, Jesper Olsen, Hannes Schroeder Nicky Milner, Mikkel Sørensen, Matthew James Collins
Collector/Curator	Location	Extended location	Region	Country	Sample name	North	East	Skeletal element	Item	Type	Ext#	Mascot results Species	Rank and score	Distinctive masses observed	Distinctive peptide compositions observed / erratic markers	P1	A1	A2	B	C	P2	D	E	F1	F2	G1	G2	2216	ZooMS ID	LC-MS/MS ID
Axel Degn Johansson	Køng mose	Matr. Nr.19a and 7l	Zealand	Denmark	442	55.111419	11.825839	long bone	fine-large-barbed bone point	FBBP-LB	1	Ruminant consensus	1, 18	1105, 1427, 2131, 2883, 3033		1105	-	-	1427	-	1648	2131	-	2883	-	3017	3033	-	Red deer (Cervus elaphus), Elk (Alces alces)
Axel Degn Johansson	Køng mose	Matr. Nr.19a and 7l	Zealand	Denmark	438	55.111419	11.825839	long bone	fine-large-barbed bone point	FBBP-LB	1	Saiga antilope (Saiga tatarica)	1, 62	1105, 1196, 1427, 2131, 2883, 3033		1105	1180	1196	1427	-	1648	2131	-	2883	2899	3017	3033	-	Red deer (Cervus elaphus), Elk (Alces alces)
Axel Degn Johansson	Køng mose	Matr. Nr.19a and 7l	Zealand	Denmark	534	55.111419	11.825839	long bone	fine-large-barbed bone point	FBBP-LB	1	Giant deer (Megalocerous gigantus)	1, 100	1105, 1196, 1427, 2131, 2883, 3033		1105	1180	1196	1427	1550	1648	2131	-	2883	2899	3017	3033	X	Red deer (Cervus elaphus)
Axel Degn Johansson	Køng mose	Matr. Nr.19a and 7l	Zealand	Denmark	612	55.111419	11.825839	long bone	fine-large-barbed bone point	FBBP-LB	1	Sheep (Ovis aries)	1, 93	1105, 1196, 1427, 2131, 2883, 3033		1105	-	1196	1427	-	1648	2131	-	2883	2899	-	3033	-	Red deer (Cervus elaphus), Elk (Alces alces)
Axel Degn Johansson	Køng mose	Matr. Nr. 6h	Zealand	Denmark	715	55.111419	11.825839	rib	large-barbed bone point	LBBP-R	1	4	1, 53	1105, 1208, 1427, 2131, 2853, 3033	R.IGQPGAVGPAGIR.G + Pro->Hyp (P)	1105	-	1208	1427	-	1648	2131	-	2853			3033	-	Bovid
Axel Degn Johansson	Lundby mose	(ingen matr. Anført)	Zealand	Denmark	427	55.104132	11.8589	rib	large-barbed bone point	LBBP-R	1	Saiga antilope (Saiga tatarica)	14, 48	1105, 1192, 1208, 1427, 2131, 2853, 3033	R.IGQPGAVGPAGIR.G + Pro->Hyp (P)	1105	1192	1192	1427	-	1648	2131	-	2853		3017	3033	-	Bovid
Axel Degn Johansson	Lundby mose	(ingen matr. Anført)	Zealand	Denmark	432	55.104132	11.8589	long bone	fine-large-barbed bone point	FBBP-LB	1	Camel (Camelus dromedarius)	1, 45	1105, 1196, 1427, 1550, 2131, 2883, 3033		1105	-	1196	1427	1550	1648	2131	-	2883	2899		3033	X	Red deer (Cervus elaphus)
Axel Degn Johansson	Køng mose	Matr. Nr. 2	Zealand	Denmark	616	55.111419	11.825839	long bone	fine-large-barbed bone point	FBBP-LB	1	Camel (Camelus dromedarius)	1, 56	1105, 1427, 2131, 3033		1105	-	-	1427	1550	1648	2131	-	2883	2889	-	3033	-	Red deer (Cervus elaphus), Elk (Alces alces)
Axel Degn Johansson	Køng mose	Matr. Nr. 3	Zealand	Denmark	573	55.111419	11.825839	long bone	fine-large-barbed bone point	FBBP-LB	1	Sika deer (Cervus nippon)	1, 112	1105, 1196, 1427, 1550, 2131, 2883, 3033		1105	-	1196	1427	1550	-	2131	-	2883	-	-	3033	-	Red deer (Cervus elaphus), Elk (Alces alces)
Axel Degn Johansson	Køng mose	Matr. Nr. 5	Zealand	Denmark	606	55.111419	11.825839	rib	large-barbed bone point	LBBP-R	1	4	1, 53	1105, 1208, 1427, 2131, 3033	R.IGQPGAVGPAGIR.G + Pro->Hyp (P)	1105	1192	1208	1427	1550	1648	2131	-	2853	-	3017	3033	-	Bovid
Axel Degn Johansson	Køng mose	Matr. Nr. 6	Zealand	Denmark	544	55.111419	11.825839	long bone	large-barbed bone point	LBBP-LB	1	Camel (Camelus dromedarius)	1, 77	1105, 1427, 2131, 2883, 3033		1105	-	-	1427	1550	1648	2131	-	2883	2899	-	3033	trace	Red deer (Cervus elaphus), Elk (Alces alces)
Axel Degn Johansson	Køng mose	Matr Nr. 19b and 20a	Zealand	Denmark	546	55.111419	11.825839	long bone	fine-large-barbed bone point	FBBP-LB	1	Fallow deer (Dama dama)	1, 37	1105, 1196, 1427, 1550, 2131, 2883, 3033		1105	-	1196	1427	1550	1648	2131	-	2883	2899	-	3033	X	Red deer (Cervus elaphus)
Axel Degn Johansson	Køng mose	Jørgen Olsens lod	Zealand	Denmark	445	55.111419	11.825839	rib	large-barbed bone point	LBBP-R	1	4	1, 78	1105, 1192, 1208, 1427, 2131, 2853, 3033	R.IGQPGAVGPAGIR.G + Pro->Hyp (P)	1105	1192	1192	1427	1550	1648	2131	-	2853	-	-	3033	-	Bovid
Axel Degn Johansson	Køng mose	Matr. Nr. 19d	Zealand	Denmark	566	55.111419	11.825839	rib	large-barbed bone point	LBBP-R	1	Sika deer (Cervus nippon)	3, 56	1105, 1208, 1427, 2131, 2853, 3033	R.IGQPGAVGPAGIR.G + Pro->Hyp (P)	1105	-	1208	1427	1550	1648	2131	-	2853	2899	3017	3033	-	Bovid
Axel Degn Johansson	Køng mose	Matr. Nr. 19d	Zealand	Denmark	490	55.111419	11.825839	rib	large-barbed bone point	LBBP-R	1	Sika deer (Cervus nippon)	3, 57	1105, 1208, 1427, 2131, 2853, 3033	R.IGQPGAVGPAGIR.G + Pro->Hyp (P)	1105	-	1208	1427	-	1648	2131	-	2853	-	-	3033	-	Bovid
Axel Degn Johansson	Køng mose	Matr. Nr. 19d	Zealand	Denmark	487	55.111419	11.825839	rib	large-barbed bone point	LBBP-R	1	4	1, 84	1105, 1192, 1208, 1427, 2131, 2853,	R.IGQPGAVGPAGIR.G + Pro->Hyp (P)	1105	1129	1208	1427	-	1648	2131	-	2853	-	3017	3033	-	Bovid
Axel Degn Johansson	Køng mose	Matr. Nr. 19d	Zealand	Denmark	562	55.111419	11.825839	long bone	fine-large-barbed bone point	FBBP-LB	1	4	1, 56	1105, 1427, 2131, 2883, 3033		1105	-	-	1427	-	1648	2131	-	2883	-	3017	3033	-	Red deer (Cervus elaphus), Elk (Alces alces)
Axel Degn Johansson	Køng mose	Matr. Nr. 11d	Zealand	Denmark	617	55.111419	11.825839	rib	large-barbed bone point	LBBP-R	1	Camel (Camelus dromedarius)	4, 77	1105, 1192, 1208, 1427, 2131, 2853, 3033	R.IGQPGAVGPAGIR.G + Pro->Hyp (P)	1105	-	1192	1427	-	1648	2131	-	2853	-	3017	3033	-	Bovid
Axel Degn Johansson	Køng mose	Matr. Nr. 11d	Zealand	Denmark	587	55.111419	11.825839	rib	large-barbed bone point	LBBP-R	1	4	1, 86	1105, 1192, 1208, 1427, 2131, 2853, 3033	R.IGQPGAVGPAGIR.G + Pro->Hyp (P)	1105	1192	1192	1427	-	1648	2131	-	2853	2869	3017	3033	-	Bovid
Uffe Sceneca	Åmosen	Store Åmose	Zealand	Denmark	aamosen1	55.596041	11.56623	rib	large-barbed bone point	LBBP-R	1	4	1, 26	1208, 1427, 2131, 3033	R.IGQPGAVGPAGIR.G + Pro->Hyp (P)	1105	1192	1208	1427	-	1648	2131	-	2853	-	-	3033	-	Bovid
Uffe Sceneca	Åmosen	Store Åmose	Zealand	Denmark	aamosen6	55.596041	11.56623	rib	large-barbed bone point	LBBP-R	1	Sika deer (Cervus nippon)	4, 60	1105, 1192, 1208, 1427, 2131, 2853, 3033	R.IGQPGAVGPAGIR.G + Pro->Hyp (P)	1105	-	1192	1427	-	-	2131	-	2853	-	-	3033	-	Bovid
Uffe Sceneca	Åmosen	Store Åmose	Zealand	Denmark	aamosen7	55.596041	11.56623	long bone	large-barbed bone point	LBBP-LB	1	Giant panda (Ailuropoda malanoleuca)	1, 36	1105, 1233, 1453, 2163, 2957		1105	-	1233	1453	-	-	2163	-	-	-	2957	-	-	Brown bear (Ursus arctos)
Uffe Sceneca	Åmosen	Store Åmose	Zealand	Denmark	aamosen10	55.596041	11.56623	rib	large-barbed bone point	LBBP-R	1	4	3, 56	1105, 1208, 1427, 2131, 2853, 3033	R.IGQPGAVGPAGIR.G + Pro->Hyp (P)	1105	-	1208	1427	-	1648	2131	-	2853	-	-	3033	-	Bovid
Uffe Sceneca	Åmosen	Store Åmose	Zealand	Denmark	aamosen14	55.596041	11.56623	rib	large-barbed bone point	LBBP-R	1	Giant deer (Megaloceros gigantus)	1, 81	1105, 1196, 1409, 1427, 2131, 2883, 3033		1105	-	1196	1427	-	1648	2131	-	2883	2899	3017	3033	-	Red deer (Cervus elaphus), Elk (Alces alces)
Uffe Sceneca	Åmosen	Store Åmose	Zealand	Denmark	aamosen15	55.596041	11.56623	rib	large-barbed bone point	LBBP-R	1	Elk (Alces alces)	1, 90	1105, 1196, 1427, 2131, 2883, 3033		1105	1180	1196	1427	-	1648	2131	-	2883	2899	3017	3033	-	Red deer (Cervus elaphus), Elk (Alces alces)
Uffe Sceneca	Åmosen	Store Åmose	Zealand	Denmark	aamosen17	55.596041	11.56623	rib	large-barbed bone point	LBBP-R	1	Bison (Bison bison)	3, 50	1105, 1192, 1208, 1427, 2131, 2853, 3033	R.IGQPGAVGPAGIR.G + Pro->Hyp (P)	1105	1192	1208	1427	-	1648	2131	-	2853	-	-	3033	-	Bovid
Uffe Sceneca	Åmosen	Store Åmose	Zealand	Denmark	aamosen18	55.596041	11.56623	long bone	large-barbed bone point	LBBP-LB	1	Camel (Camelus dromedarius)	1, 70	1105, 1196, 1427, 2131, 2883, 3033		1105	-	1196	1427	-	1648	2131	-	2883	-	3017	3033	-	Red deer (Cervus elaphus), Elk (Alces alces)
Uffe Sceneca	Ulkestrup area	Store Åmose	Zealand	Denmark	Ulk1	55.611742	11.524762	long bone	large-barbed bone point	LBBP-LB	1	Saiga antilope (Saiga tatarica)	1, 64	1079, 1205, 1453, 1566, 1652, 2135, 2899, 3032		1105	1180	1196	1427	1550	1648	2131	-	2883	2899	3017	3033	-	Red deer (Cervus elaphus), Elk (Alces alces)
Uffe Sceneca	Ulkestrup area	Store Åmose	Zealand	Denmark	Ulk3	55.611742	11.524762	long bone	fine-large-barbed bone point	FBBP-LB	1	Ruminant consensus	1, 41	1105, 1427, 2131, 2883		1105	-	-	1427	-	-	2131	-	2883	-	-	-	-	Red deer (Cervus elaphus), Elk (Alces alces)
Uffe Sceneca	Ulkestrup area	Store Åmose	Zealand	Denmark	Ulk10	55.611742	11.524762	rib	large-barbed bone point	LBBP-R	1	2 (Cervus elaphus)	5, 53	1105, 1192, 1208, 1427, 2131, 3033	R.IGQPGAVGPAGIR.G + Pro->Hyp (P)	1105	1192	1208	1427	-	1648	2131	-	-	-	-	3033	-	Bovid
Uffe Sceneca	Ulkestrup area	Store Åmose	Zealand	Denmark	Ulk11	55.611742	11.524762	rib	large-barbed bone point	LBBP-R	1	Sika deer (Cervus nippon)	5, 53	1105, 1192, 1208, 1427, 2131, 2853, 3033	R.IGQPGAVGPAGIR.G + Pro->Hyp (P)	1105	-	1192	1427	-	-	2131	-	2853	-	-	3033	-	Bovid
Uffe Sceneca	Ulkestrup area	Store Åmose	Zealand	Denmark	Ulk12	55.611742	11.524762	rib	large-barbed bone point	LBBP-R	1	Bison (Bison bison)	3, 78	1105, 1192, 1208, 1427, 2131, 2853, 3033	R.IGQPGAVGPAGIR.G + Pro->Hyp (P)	1105	1192	1208	1427	1580	1648	2131	-	2853	-	-	3033	-	Bovid
Anders Fischer	Brokøb	Store Åmose	Zealand	Denmark	Brokøb B	55.600687	11.438726	long bone	large-barbed bone point	LBBP-LB	2					1105	1180	1196	1427	-	1648	2131	-	2883	2899	3017	3033	-	Red deer (Cervus elaphus), Elk (Alces alces)
Anders Fischer	Øgårde	Store Åmose	Zealand	Denmark	Øgårde1	55.596041	11.56623	rib	large-barbed bone point	LBBP-R	2					1105	1192	1208	1427	-	1648	2131	-	2853	2869	3017	3033	-	Bovid
Anders Fischer	Øgårde	Store Åmose	Zealand	Denmark	Øgårde3	55.596041	11.56623	rib	large-barbed bone point	LBBP-R	2					1105	1192	1208	1427	1580	1648	2131	-	2853	2869	3017	3033	-	Bovid
Anders Fischer	Øgårde	Store Åmose	Zealand	Denmark	Øgårde4	55.596041	11.56623	rib	large-barbed bone point	LBBP-R	2					1105	1192	1208	1427	-	1648	2131	-	2853	2869	3017	3033	-	Bovid
Anders Fischer	Skillingsted	Store Åmose	Zealand	Denmark	Skillingsted1	55.589170	11.466985	rib	large-barbed bone point	LBBP-R	2					1105	1192	1208	1427	-	1648	2131	-	2853	2869	3017	3033	-	Bovid
Anders Fischer	Skillingsted	Store Åmose	Zealand	Denmark	Skillingsted2	55.589170	11.466985	long bone	fine-large-barbed bone point	FBBP-LB	2					1105	-	1196	1427	-	1648	2131	-	2883	2899	3017	3033	X	Red deer (Cervus elaphus)
Anders Fischer	Skillingsted	Store Åmose	Zealand	Denmark	Skillingsted3	55.589170	11.466985	long bone	fine-large-barbed bone point	FBBP-LB	2					1105	1180	1196	1427	-	1648	2131	-	2883	2899	3017	3033	X	Red deer (Cervus elaphus)
Jeppe Boel Jepsen	Svennum mose	Jerslev	Jutland	Denmark	VHM14923	57.276	10.1156	long bone	fine-large-barbed bone point	FBBP-LB	2					1105	1180	1196	1427	1550	1648	2131	2792	2883	2899	3017	3033	-	Red deer (Cervus elaphus), Elk (Alces alces)
Jeppe Boel Jepsen	Svennum mose	Jerslev	Jutland	Denmark	VHM21070	57.276	10.1156	rib	fine-large-barbed bone point	FBBP-R	2					1105	-	1208	1427	-	1648	2131	2792	2853	2869	3017	3033	-	Bovid
Jeppe Boel Jepsen	Emmersbæk	Hirtshals	Jutland	Denmark	VHM13821	57.577	9.959	long bone	fine-large-barbed bone point	FBBP-LB	2					1105	1180	1196	1427	1550	1648	2131	2792	2883	2899	3017	3033	-	Red deer (Cervus elaphus), Elk (Alces alces)	Elk (Alces alces)
Jeppe Boel Jepsen	Emmersbæk	Hirtshals	Jutland	Denmark	VHM13818	57.577	9.959	long bone	fine-large-barbed bone point	FBBP-LB	2					1105	1180	1196	1427	1550	1648	2131	2792	2883	2899	3017	3033	-	Red deer (Cervus elaphus), Elk (Alces alces)
Jeppe Boel Jepsen	Emmersbæk	Hirtshals	Jutland	Denmark	VHM13820	57.577	9.959	long bone	fine-large-barbed bone point	FBBP-LB	2					1105	-	-	1427	1550	1648	2131	2792	2883	2899	3017	3033	-	Red deer (Cervus elaphus), Elk (Alces alces)
Jeppe Boel Jepsen	Emmersbæk	Hirtshals	Jutland	Denmark	VHM13819	57.577	9.959	long bone	fine-large-barbed bone point	FBBP-LB	2					1105	-	-	1427	1550	1648	2131	2792	2883	2899	3017	3033	-	Red deer (Cervus elaphus), Elk (Alces alces)
Jeppe Boel Jepsen	Emmersbæk	Hirtshals	Jutland	Denmark	VHM13822	57.577	9.959	long bone	fine-large-barbed bone point	FBBP-LB	2					1105	-	-	1427		1648	2131	2792	2883	2899	3017	3033	-	Red deer (Cervus elaphus), Elk (Alces alces)
Peter Vang Petersen	Mose Holmene	Hillerød	Zealand	Denmark	A38560	55.7136	12.4483	long bone	fine-large-barbed bone point	FBBP-LB	2					1105	1180	-	1427	1550	1648	2131	-	2883	2899	3017	3033	-	Red deer (Cervus elaphus), Elk (Alces alces)
Peter Vang Petersen	Bag gasværket ved Hillerød	Hillerød	Zealand	Denmark	A8524	55.9039	12.2765	long bone	fine-large-barbed bone point	FBBP-LB	2					1105	-	1196	1427	1550	1648	2131	-	2883	2899	3017	3033	-	Red deer (Cervus elaphus), Elk (Alces alces)
Peter Vang Petersen	Nymose	Gentofte	Zealand	Denmark	A20416	55.745408	12.5156	long bone	fine-large-barbed bone point	FBBP-LB	2					1105	-	-	1427	1550	1648	2131	-	2883	2899	3017	3033	-	Red deer (Cervus elaphus), Elk (Alces alces)
Peter Vang Petersen	Assentorp	Stenmagle	Zealand	Denmark	A20181	55.560252	11.5964	long bone	fine-large-barbed bone point	FBBP-LB	2					1105	1180	1196	1427	1550	1648	2131	-	2883	2899	-	3033	-	Red deer (Cervus elaphus), Elk (Alces alces)
Peter Vang Petersen	Aarhusegnen	Aarhusegnen	Jutland	Denmark	A8565	56.173400	10.1728	long bone	fine-large-barbed bone point	FBBP-LB	2					1105	-	-	1427	1550	1648	2131	-	2883	2899	3017	3033	-	Red deer (Cervus elaphus), Elk (Alces alces)
Peter Vang Petersen	Vildmosen	Vendsyssel	Jutland	Denmark	A4763	56.862999	10.2218	long bone	fine-large-barbed bone point	FBBP-LB	2					1105	-	-	1427	-	1648	2131	-	2883	2899	3017	3033	-	Red deer (Cervus elaphus), Elk (Alces alces)
Peter Vang Petersen	N/A			Denmark	A9055			long bone	fine-large-barbed bone point	FBBP-LB	2					1105	-	-	1427	-	1648	2131	-	-	-	-	3033	-	Red deer (Cervus elaphus), Elk (Alces alces)
Peter Vang Petersen	Østerkær	Hassing	Jutland	Denmark	A16966	56.594517	9.98624	long bone	fine-large-barbed bone point	FBBP-LB	2					1105	-	-	1427	-	1648	2131	-	2883	2899	3017	3033	-	Red deer (Cervus elaphus), Elk (Alces alces)
Peter Vang Petersen	Ravnsmose	Bakkendrup	Zealand	Denmark	A42792	55.541655	11.2668	long bone	fine-large-barbed bone point	FBBP-LB	2					1105	1180	-	1427	-	1648	2131	-	2883	2899	3017	3033	-	Red deer (Cervus elaphus), Elk (Alces alces)
Peter Vang Petersen	Neverkær	Vissenbjerg	Funen	Denmark	A39316	55.398793	10.0856	long bone	fine-large-barbed bone point	FBBP-LB	2					1105	-	-	1427	-	1648	2131	-	2883	2899	-	3033	trace	Red deer (Cervus elaphus), Elk (Alces alces)
Peter Vang Petersen	Gundsømagle	Gundsømagle	Zealand	Denmark	A42153	55.735277	12.159	long bone	fine-large-barbed bone point	FBBP-LB	2					1105	1180	-	1427	1550	1648	2131	2792	2883	2899	3017	3033	trace	Red deer (Cervus elaphus), Elk (Alces alces)
Peter Vang Petersen	Skellingsted mose	Skamstrup	Zealand	Denmark	A39565	55.590903	11.4558	rib	fine-large-barbed bone point	FBBP-R	2					1105	1192	1208	1427	1580	1648	2131	-	2853	-	-	3033	-	Bovid
Peter Vang Petersen	Garbølle mose	Stenmagle	Zealand	Denmark	A42156	55.563952	11.5679	long bone	fine-large-barbed bone point	FBBP-LB	2					1105	-	-	1427	1550	1648	2131	2792	2883	2899	3017	3033	trace	Red deer (Cervus elaphus), Elk (Alces alces)
Peter Vang Petersen	Assertorp mose	Stenmagle	Zealand	Denmark	A42924	55.567449	11.5715	long bone	fine-large-barbed bone point	FBBP-LB	2					1105	1192	1208	1427	1580	1648	2131	2792	2853	2869	3017	3033	-	Bovid
Peter Vang Petersen	Lejre	Allerslev	Zealand	Denmark	A37811	55.607255	11.9589	long bone	fine-large-barbed bone point	FBBP-LB	2					1105	-	-	1427	1550	1648	2131	2792	2883	2899	3017	3033	-	Red deer (Cervus elaphus), Elk (Alces alces)	Elk (Alces alces)
Peter Vang Petersen	Skee mose	Haraldsted	Zealand	Denmark	A50653	55.521506	11.7976	long bone	fine-large-barbed bone point	FBBP-LB	2					1105	-	-	1427	-	1648	2131	-	2883	2899	3017	3033	-	Red deer (Cervus elaphus), Elk (Alces alces)
Peter Vang Petersen	Torpe mose	Hallenslev	Zealand	Denmark	A42381	55.3384	11.7604	long bone	fine-large-barbed bone point	FBBP-LB	2					1105	-	-	1427	1550	1648	2131	2792	2883	2899	3017	3033	-	Red deer (Cervus elaphus), Elk (Alces alces)
Peter Vang Petersen	Øresø Mølle	Lille Åmose	Zealand	Denmark	A52454	55.6371	11.3424	long bone	fine-large-barbed bone point	FBBP-LB	2					1105	1180	1196	1427	1550	1648	2131	2792	2883	2899	3017	3033	X	Red deer (Cervus elaphus)
Peter Vang Petersen	Øresø Mølle	Lille Åmose	Zealand	Denmark	A52426	55.6371	11.3424	long bone	fine-large-barbed bone point	FBBP-LB	2					1105	1180	1196	1427	1550	1648	2131	2792	2883	2899	3017	3033	X	Red deer (Cervus elaphus)
Peter Vang Petersen	Øresø Mølle	Lille Åmose	Zealand	Denmark	A52494	55.6371	11.3424	long bone	fine-large-barbed bone point	FBBP-LB	2					1105	-	-	1427	-	1648	2131	2792	2883	2899	3017	3033	-	Red deer (Cervus elaphus), Elk (Alces alces)
Peter Vang Petersen	Øresø Mølle	Lille Åmose	Zealand	Denmark	A52445	55.6371	11.3424	long bone	fine-large-barbed bone point	FBBP-LB	2					1105	-	-	1427	1550	1648	2131	2792	2883	2899	3017	3033	-	Red deer (Cervus elaphus), Elk (Alces alces)
Peter Vang Petersen	Øresø Mølle	Lille Åmose	Zealand	Denmark	A52492	55.6371	11.3424	long bone	fine-large-barbed bone point	FBBP-LB	2					1105	-	-	1427	-	1648	2131	2792	2883	2899	3017	3033	-	Red deer (Cervus elaphus), Elk (Alces alces)
Peter Vang Petersen	Øresø Mølle	Lille Åmose	Zealand	Denmark	A52427	55.6371	11.3424	long bone	fine-large-barbed bone point	FBBP-LB	2					1105	-	-	1427	-	1648	2131	2792	2883	2899	3017	3033	-	Red deer (Cervus elaphus), Elk (Alces alces)
Peter Vang Petersen	N/A			Denmark	A14632			long bone	large-barbed bone point	LBBP-LB	2					1105	1180	-	1427	1550	1648	2131	-	2883	2899	3017	3033	-	Red deer (Cervus elaphus), Elk (Alces alces)
Peter Vang Petersen	Virket lyng	Falkerslev	Falster	Denmark	A49042	54.833963	11.9573	rib	large-barbed bone point	LBBP-R	2					1105	-	1196	1427	1550	1648	2131	2792	2883	2899	3017	3033	-	Red deer (Cervus elaphus), Elk (Alces alces)
Peter Vang Petersen	Løjesmølle	Reerslev	Zealand	Denmark	A5126	55.5812	11.4208	long bone	large-barbed bone point	LBBP-LB	2					1105	-	-	1427	1550	1648	2131	-	2883	2899	3017	3033	-	Red deer (Cervus elaphus), Elk (Alces alces)
Peter Vang Petersen	Brokøb	Holmstrup	Zealand	Denmark	A42422	55.600687	11.438726	long bone	large-barbed bone point	LBBP-LB	2					1105	1180	-	1427	1550	1648	2131	-	2883	2899	3017	3033	X	Red deer (Cervus elaphus)	Red deer (Cervus elaphus)
Peter Vang Petersen	Brokøb	Holmstrup	Zealand	Denmark	A42424	55.600687	11.438726	rib	large-barbed bone point	LBBP-R	2					1105	1180	1208	1427	1580	1648	2131	2792	2853	2869	3017	3033	-	Bovid
Peter Vang Petersen	Knabstrup enge	Mørkøv	Zealand	Denmark	A45770	55.6863	11.5605	rib	large-barbed bone point	LBBP-R	2					1105	1192	1208	1427	1580	1648	2131	2792	2853	2869	3017	3033	-	Bovid
Peter Vang Petersen	Barmosen	Kastrup	Zealand	Denmark	A31546	55.0534	11.9045	long bone	large-barbed bone point	LBBP-LB	2					1105	-	-	1427	-	1648	2131	-	2883	2899	3017	3033	-	Red deer (Cervus elaphus), Elk (Alces alces)
Peter Vang Petersen	Tømmerup mose	Undløse	Zealand	Denmark	A45173	55.5884	11.4934	rib	large-barbed bone point	LBBP-R	2					1105	1192	1208	1427	1580	1648	2131	2792	2853	2869	3017	3033	-	Bovid
Peter Vang Petersen	Skellingsted (Åmosen)	Skamstrup	Zealand	Denmark	A38552	55.590903	11.4558	long bone	large-barbed bone point	LBBP-LB	2					1105	-	-	1427	-	1648	2131	2792	2883	2899	3017	3033	X	Red deer (Cervus elaphus)
Peter Vang Petersen	Porsmose	Ravnstrup	Zealand	Denmark	A39208	55.2807	11.8954	long bone	large-barbed bone point	LBBP-LB	2					1105	-	1196	1427	1550	1648	2131	-	2883	2899	3017	3033	-	Red deer (Cervus elaphus), Elk (Alces alces)
Peter Vang Petersen	Kongsted mose	Nidløse	Zealand	Denmark	A40894	55.5761	11.4538	long bone	large-barbed bone point	LBBP-LB	2					1105	1180	-	1427	1550	1648	2131	2792	2883	2899	3017	3033	trace	Red deer (Cervus elaphus), Elk (Alces alces)	Red deer (Cervus elaphus)
Peter Vang Petersen	Verup (Åmosen)	Nidløse	Zealand	Denmark	A44111	55.5798	11.4984	rib	large-barbed bone point	LBBP-R	2					1105	1192	1208	1427	1580	1648	2131	-	2853	2869	3017	3033	-	Bovid
Peter Vang Petersen	Åmosen	Nidløse	Zealand	Denmark	A31548	55.596041	11.56623	long bone	large-barbed bone point	LBBP-LB	2					1105	-	-	1427	-	1648	2131	-	2883	2899	3017	3033	-	Red deer (Cervus elaphus), Elk (Alces alces)
Peter Vang Petersen	Åmosen	Skamstrup	Zealand	Denmark	A44121	55.596041	11.56623	rib	large-barbed bone point	LBBP-R	2					1105	-	1208	1427	-	1648	2131	-	2853	2869	3017	3033	-	Bovid
Peter Vang Petersen	Verup (Åmosen)	Nidløse	Zealand	Denmark	A44112	55.5798	11.4984	long bone	large-barbed bone point	LBBP-LB	2					1105	-	-	1427	1550	1648	2131	2792	2883	2899	3017	3033	trace	Red deer (Cervus elaphus), Elk (Alces alces)
Peter Vang Petersen	Brokøb	Holmstrup	Zealand	Denmark	A42461	55.600687	11.438726	long bone	large-barbed bone point	LBBP-LB	2					1105	-	-	1427	-	1648	2131	-	2883	2899	-	3033	-	Red deer (Cervus elaphus), Elk (Alces alces)
Arne Sjöström	Rönneholms Mosse	Eslöv	Scania	Sweden	FP1469	55.9213	13.4155	long bone	fine-large-barbed bone point	FBBP-LB	2					1105	-	-	1427	1550	1648	2131	-	2883	-	-	3033	-	Red deer (Cervus elaphus), Elk (Alces alces)
Arne Sjöström	Rönneholms Mosse	Eslöv	Scania	Sweden	FP982	55.9213	13.4155	long bone	large-barbed bone point	LBBP-LB	2					1105	1180	1196	1427	1550	1648	2131	2792	2883	2899	3017	3033	X	Red deer (Cervus elaphus)
Arne Sjöström	Rönneholms Mosse	Eslöv	Scania	Sweden	FP269	55.9213	13.4155	long bone	large-barbed bone point	LBBP-LB	2					1105		1233	1453	1566	-	2163	-	2853	2869	2957	2973	-	Brown bear (Ursus arctos)
Arne Sjöström	Rönneholms Mosse	Eslöv	Scania	Sweden	FP1492	55.9213	13.4155	long bone	large-barbed bone point	LBBP-LB	2					1105	1180	1196	1427	1550	1648	2131	-	2883	2899	-	3033	X	Red deer (Cervus elaphus)
Arne Sjöström	Rönneholms Mosse	Eslöv	Scania	Sweden	FP1470	55.9213	13.4155	long bone	large-barbed bone point	LBBP-LB	2					1105	1180	1196	1427	1550	1648	2131	2792	2883	2899	3017	3033	X	Red deer (Cervus elaphus)
Arne Sjöström	Rönneholms Mosse	Eslöv	Scania	Sweden	FP1589	55.9213	13.4155	long bone	large-barbed bone point	LBBP-LB	2					1105	1180	1196	1427	1550	1648	2131	2792	2883	2899	3017	3033	X	Red deer (Cervus elaphus)
Arne Sjöström	Rönneholms Mosse	Eslöv	Scania	Sweden	FP746	55.9213	13.4155	rib	large-barbed bone point	LBBP-R	2					1105	1192	1208	1427	1580	1648	2131	2792	2853	2869	3017	3033	-	Bovid
Arne Sjöström	Rönneholms Mosse	Eslöv	Scania	Sweden	FP482	55.9213	13.4155	rib	large-barbed bone point	LBBP-R	2					1105	1192	1208	1427	1580	1648	2131	2792	2853	2869	3017	3033	-	Bovid
Arne Sjöström	Rönneholms Mosse	Eslöv	Scania	Sweden	FP1483	55.9213	13.4155	long bone	large-barbed bone point	LBBP-LB	2					1105	-	-	1427	1550	1648	2131	2792	2883	2899	3017	3033	X	Red deer (Cervus elaphus)
Arne Sjöström	Rönneholms Mosse	Eslöv	Scania	Sweden	FP1198	55.9213	13.4155	long bone	large-barbed bone point	LBBP-LB	2					1105	-	-	1427	1550	1648	2131	2792	2883	2899	3017	3033	X	Red deer (Cervus elaphus)
Arne Sjöström	Rönneholms Mosse	Eslöv	Scania	Sweden	FP1507	55.9213	13.4155	long bone	large-barbed bone point	LBBP-LB	2					1105	1180	1196	1427	1550	1648	2131	2792	2883	2899	3017	3033	X	Red deer (Cervus elaphus)
Arne Sjöström	Slabälta, Ageröds Mosse	Eslöv	Scania	Sweden	Sla1-2	55.9413	13.4477	long bone	large-barbed bone point	LBBP-LB	2					1105	1180	1196	1427	1550	1648	2131	2792	2883	2899	3017	3033	-	Red deer (Cervus elaphus), Elk (Alces alces)
Arne Sjöström	Rönneholms Mosse	Eslöv	Scania	Sweden	FP1506	55.9213	13.4155	long bone	large-barbed bone point	LBBP-LB	2					1105	-	-	1427	-	1648	2131	2792	2883	2899	3017	3033	trace	Red deer (Cervus elaphus), Elk (Alces alces)
Arne Sjöström	Slabälta, Ageröds Mosse	Eslöv	Scania	Sweden	Sla2	55.9413	13.4477	long bone	fine-large-barbed bone point	FBBP-LB	2					1105	1192	1208	1427	1580	1648	2131	2792	2853	2869	3017	3033	-	Bovid
Arne Sjöström	Rönneholms Mosse	Eslöv	Scania	Sweden	FP1519	55.9213	13.4155	long bone	large-barbed bone point	LBBP-LB	2					1105	-	-	1427	1550	1648	2131	2792	2883	2899	3017	3033	-	Red deer (Cervus elaphus), Elk (Alces alces)
Arne Sjöström	Rönneholms Mosse	Eslöv	Scania	Sweden	FP1536	55.9213	13.4155	rib	large-barbed bone point	LBBP-R	2					1105	1192	1208	1427	1580	1648	2131	2792	2853	2869	-	3033	-	Bovid
Arne Sjöström	Rönneholms Mosse	Eslöv	Scania	Sweden	FP1501	55.9213	13.4155	rib	large-barbed bone point	LBBP-R	2					1105	-	-	1427	1580	1648	2131	2792	2853	2869	3017	3033	-	Bovid
Arne Sjöström	Rönneholms Mosse	Eslöv	Scania	Sweden	FP37	55.9213	13.4155	long bone	large-barbed bone point	LBBP-LB	2					1105	1180	-	1427	1550	1648	2131	2792	2883	2899	3017	3033	trace	Red deer (Cervus elaphus), Elk (Alces alces)
Arne Sjöström	Rönneholms Mosse	Eslöv	Scania	Sweden	FP1445	55.9213	13.4155	rib	large-barbed bone point	LBBP-R	2					1105	1192	1208	1427	1580	1648	2131	2792	2853	2869	3017	3033	-	Bovid
Arne Sjöström	Rönneholms Mosse	Eslöv	Scania	Sweden	FP1488	55.9213	13.4155	long bone	large-barbed bone point	LBBP-LB	2					1105	1180	-	1427	1550	1648	2131	2792	2883	2899	3017	3033	X	Red deer (Cervus elaphus)
Arne Sjöström	Rönneholms Mosse	Eslöv	Scania	Sweden	FP1204	55.9213	13.4155	rib	large-barbed bone point	LBBP-R	2					1105	1192	1208	1427	-	1648	2131	2792	2853	2869	3017	3033	-	Bovid
Arne Sjöström	Rönneholms Mosse	Eslöv	Scania	Sweden	FP1220	55.9213	13.4155	rib	large-barbed bone point	LBBP-R	2					1105	1192	1208	1427	1580	1648	2131	2792	2853	2869	3017	3033	-	Bovid
Arne Sjöström	Rönneholms Mosse	Eslöv	Scania	Sweden	FP1247	55.9213	13.4155	rib	large-barbed bone point	LBBP-R	2					1105	1192	1208	1427	1580	1648	2131	2792	2853	2869	3014	3033	-	Bovid
Arne Sjöström	Rönneholms Mosse	Eslöv	Scania	Sweden	FP132	55.9213	13.4155	long bone	large-barbed bone point	LBBP-LB	2					1105	1180	-	1427	1550	1648	2131	2792	2883	2899	3017	3033	X	Red deer (Cervus elaphus)
Arne Sjöström	Rönneholms Mosse	Eslöv	Scania	Sweden	FP956	55.9213	13.4155	rib	large-barbed bone point	LBBP-R	2					1105	-	1208	1427	1580	1648	2131	2792	2853	2869	3017	3033	-	Bovid
Arne Sjöström	Rönneholms Mosse	Eslöv	Scania	Sweden	FP1627	55.9213	13.4155	rib	large-barbed bone point	LBBP-R	2					1105	-	1208	1427	1580	1648	2131	2792	2853	2869	3017	3033	-	Bovid
Arne Sjöström	Rönneholms Mosse	Eslöv	Scania	Sweden	FP923	55.9213	13.4155	long bone	large-barbed bone point	LBBP-LB	1	Wild goat (Capra aegagrus)	1, 75	1105, 1196, 1427, 2131, 2216, 2882, 3033		1105	1180	1196	1427	-	1648	2131	-	2883	-	3017	3033	trace	Red deer (Cervus elaphus), Elk (Alces alces)
Arne Sjöström	Rönneholms Mosse	Eslöv	Scania	Sweden	FP985	55.9213	13.4155	long bone	fine-large-barbed bone point	FBBP-LB	1	Giant deer (Megalocerous gigantus)	1, 67	1105, 1196, 1427, 2131, 2883, 3033		1105	-	-	1427	-	-	2131	-	2883	-	-	3033	-	Red deer (Cervus elaphus), Elk (Alces alces)
Arne Sjöström	Rönneholms Mosse	Eslöv	Scania	Sweden	FP1312	55.9213	13.4155	long bone	large-barbed bone point	LBBP-LB	1	Sika deer (Cervus nippon)	1, 127	1105, 1196, 1427, 1550, 2131, 2216, 2883, 3033		1105	1180	1196	1427	1550	1648	2131	-	2883	2899	3017	3033	X	Red deer (Cervus elaphus)
Arne Sjöström	Rönneholms Mosse	Eslöv	Scania	Sweden	FP107	55.9213	13.4155	rib	large-barbed bone point	LBBP-R	1	4	1, 81	1105, 1208, 1427, 2131, 2853, 3033	R.IGQPGAVGPAGIR.G + Pro->Hyp (P)	1105	-	1208	1427		1648	2131	-	2853	-	3017	3033	-	Bovid
Arne Sjöström	Rönneholms Mosse	Eslöv	Scania	Sweden	FP1151	55.9213	13.4155	long bone	large-barbed bone point	LBBP-LB	1	Giant deer (Megalocerous gigantus)	1, 127	1105, 1196, 1427, 1550, 2131, 2216, 2882, 3033, 3059		1105	1180	1196	1427	1550	1648	2131	2792	2883	2899	3017	3033	X	Red deer (Cervus elaphus)
Arne Sjöström	Rönneholms Mosse	Eslöv	Scania	Sweden	FP1006	55.9213	13.4155	long bone	large-barbed bone point	LBBP-LB	1	Camel (Camelus dromedarius)	1, 87	1105, 1196, 1427, 1550, 2131, 2216, 2883, 3033, 3043, 3059		1105	-	1196	1427	1550	-	2131	-	2883	-	-	3033	X	Red deer (Cervus elaphus)
Arne Sjöström	Rönneholms Mosse	Eslöv	Scania	Sweden	FP762	55.9213	13.4155	long bone	large-barbed bone point	LBBP-LB	1	Sika deer (Cervus nippon)	1, 100	1105, 1427, 2131, 2883, 3033		1105	1180	-	1427	-	1648	2131	-	2883	2899	3017	3033	X	Red deer (Cervus elaphus)
Arne Sjöström	Rönneholms Mosse	Eslöv	Scania	Sweden	FP1377	55.9213	13.4155	long bone	large-barbed bone point	LBBP-LB	1	Camel (Camelus dromedarius)	1, 60	1105, 1427, 2131, 2883, 3033		1105	-	-	1427	-	1648	2131	-	2883	-	-	3033	-	Red deer (Cervus elaphus), Elk (Alces alces)
Arne Sjöström	Rönneholms Mosse	Eslöv	Scania	Sweden	FP1423	55.9213	13.4155	long bone	large-barbed bone point	LBBP-LB	1	Wolf (Canis lupus), Dog (Canis familiaris)	1, 71	1105, 1233, 1453, 2163, 2853, 2957		1105	-	1233	1453	-	-	2163	-	2853	2869	2957	-	-	Brown bear (Ursus arctos)
										FBBP R = fine-barbed bone point rib
										FBBP LB = fine-barbed bone point long bone
										LBBP R = large-barbed bone point rib
										LBBP LB = large-barbed bone point long bone
No ID
Peter Vang Petersen	Øresø Mølle	Lille Åmose	Denmark		A52406			long bone		1						1105		1196	1427	1550	1648							-	probably red deer_elk
Axel Degn Johansson	Lundby mose (ingen matr. Anført)				433			long bone/metapodial	fine-large-barbed bone point	2		Ruminant consensus	1, 45	1105, 1427, 2131	1078	1105			1427			2131		2883				-	Bovidae/Cervidae
Axel Degn Johansson	Køng mose Matr. Nr.19a and 7l				611			rib	large-barbed bone point	5		2 (Cervus elaphus)	1, 33	1105, 1240, 1453, 1535, 1550, 1561, 1975, 1978, 2853		1105			1427	1550		2131		2853					No ID
Arne Sjöström	Rönneholms Mosse	Sweden			FP1508					4						1105			1427	1550	1648	2131	2792						Strange. Lots of pepetides but none that maps to any known species in the reference database
Arne Sjöström	Rönneholms Mosse	Sweden			FP1472			rib		5						1105			1427	1580	1648		2792	2853					Strange. Probably Aurochs.
